# Supplementary material for: Ferritinophagy mediates adaptive resistance to EGFR tyrosine kinase inhibitors in non-small cell lung cancer
Source: Nat Commun. 2024 May 17;15:4195. doi: 10.1038/s41467-024-48433-8 (PMC11101634; doi:10.1038/s41467-024-48433-8)
Supplement: Supplementary file 3 — Supplementary Data 1 [file 41467_2024_48433_MOESM3_ESM.xlsx]

## Sheet: 02
Supplementary Data 1 The expression of metabolites.
ID of the metabolite	Name of the metabolite	Quantified expression levels of the metabolite									KEGG_pathway_annotation	HMDB_ID	super_class(HMDB)	HMDB_taxonomy	sub_class(HMDB)
		0h-1	0h-2	0h-3	24h-1	24h-2	24h-3	72h-1	72h-2	72h-3
neg_1010	L-Xylulose 1-phosphate	4.73197	3.6885	4.77125	1.12135	3.65089	1.74198	3.69364	4.89435	7.44095	Pentose and glucuronate interconversions(ko00040);;Metabolic pathways(ko01100)	--	--	--	--
neg_1013	6-Thiourate	5.62509	3.97151	5.52015	2.63367	7.14774e-06	11.5138	2.67638	6.74745	9.26161	Drug metabolism - other enzymes(ko00983)	HMDB0060417	Organoheterocyclic compounds	Imidazopyrimidines	Purines and purine derivatives
neg_1035	Arginyl-Isoleucine	75.0966	63.0487	54.9905	22.5672	2.6532	7.14774e-06	77.1614	75.0355	73.4828	--	HMDB0028712	Organic acids and derivatives	Carboxylic acids and derivatives	Amino acids, peptides, and analogues
neg_1045	8-Nitro-cGMP	56.7737	70.2615	46.0739	44.0144	42.3593	55.7063	58.5924	47.8193	42.8088	--	HMDB0247452	Nucleosides, nucleotides, and analogues	Purine nucleotides	Cyclic purine nucleotides
neg_1061	LysoPE(0:0/20:4(5Z,8Z,11Z,14Z))	375.835	498.126	362.44	2482.61	441.694	1118.78	307.544	315.279	303.23	--	HMDB0011487	Lipids and lipid-like molecules	Glycerophospholipids	Glycerophosphoethanolamines
neg_1062	(4,6-Dimethylpyrimidin-5-yl)-[4-[4-[2-[2-methoxy-4-(trifluoromethyl)phenyl]ethyl]-3-methylpiperazin-1-yl]-4-methylpiperidin-1-yl]methanone	0.569483	2.4387	2.22379	47.3845	155.15	15.8264	1.84077	0.355902	1.36512	--	HMDB0257760	Benzenoids	Benzene and substituted derivatives	Trifluoromethylbenzenes
neg_1096	Vidarabine	7.14774e-06	7.14774e-06	7.14774e-06	7.14774e-06	282.71	7.14774e-06	7.14774e-06	7.14774e-06	7.14774e-06	--	HMDB0014340	Nucleosides, nucleotides, and analogues	Purine nucleosides	--
neg_1099	Atenolol	7.14774e-06	7.14774e-06	3.49321	7.14774e-06	145601	6.96178	6.21659	5.79217	6.41498	--	HMDB0001924	Benzenoids	Benzene and substituted derivatives	Phenylacetamides
neg_1100	5beta-Cyprinolsulfate	1.14491	0.0612253	7.14774e-06	7.14774e-06	109460	5.74972	2.8419	5.73548	7.14774e-06	Primary bile acid biosynthesis(ko00120)	HMDB0006888	Lipids and lipid-like molecules	Steroids and steroid derivatives	Bile acids, alcohols and derivatives
neg_1103	Sulfate	7.14774e-06	7.14774e-06	7.14774e-06	7.14774e-06	19340.9	7.14774e-06	7.14774e-06	7.14774e-06	7.14774e-06	Purine metabolism(ko00230);;Monobactam biosynthesis(ko00261);;Cysteine and methionine metabolism(ko00270);;Sulfur metabolism(ko00920);;Metabolic pathways(ko01100);;Biosynthesis of secondary metabolites(ko01110);;Microbial metabolism in diverse environments(ko01120);;ABC transporters(ko02010);;Quorum sensing(ko02024)	HMDB0001448	Homogeneous non-metal compounds	Non-metal oxoanionic compounds	Non-metal sulfates
neg_1107	3,4-Dimethylpyrrolo[1,2-a]pyrazine	90.1492	44.0163	102.133	66.5818	7.14774e-06	116.547	80.9116	97.3831	90.6531	--	HMDB0030907	Organoheterocyclic compounds	Pyrrolopyrazines	--
neg_1108	4-(4-Methylpiperazin-1-yl)-7-(trifluoromethyl)pyrrolo[1,2-a]quinoxaline	7.14774e-06	7.14774e-06	7.14774e-06	7.14774e-06	1865.31	7.14774e-06	0.293533	7.14774e-06	1.43507	--	HMDB0249864	Organoheterocyclic compounds	Diazanaphthalenes	Benzodiazines
neg_1121	PE-NMe2(16:0/18:4(6Z,9Z,12Z,15Z))	0.860824	7.14774e-06	0.374875	8.1158	96.2798	0.434463	4.89864	0.589349	0.307667	--	HMDB0113946	Lipids and lipid-like molecules	Glycerophospholipids	Glycerophosphoethanolamines
neg_1122	Erythromycin	0.567374	1.01028	1.52296	1.68771	121.929	1.9758	0.161642	0.857141	1.3909	Biosynthesis of 12-, 14- and 16-membered macrolides(ko00522);;Type I polyketide structures(ko01052);;Metabolic pathways(ko01100);;Biosynthesis of secondary metabolites(ko01110)	HMDB0014344	Organic oxygen compounds	Organooxygen compounds	Carbohydrates and carbohydrate conjugates
neg_1126	Narbomycin	44.428	42.5932	32.4396	48.666	7.14774e-06	115.083	90.5977	101.334	94.4135	Biosynthesis of 12-, 14- and 16-membered macrolides(ko00522);;Metabolic pathways(ko01100);;Biosynthesis of secondary metabolites(ko01110)	--	--	--	--
neg_1133	Kanamycin B	407.877	375.719	393.075	562.492	402.384	817.684	370.362	318.632	317.275	Neomycin, kanamycin and gentamicin biosynthesis(ko00524);;Biosynthesis of secondary metabolites(ko01110)	HMDB0242522	Organic oxygen compounds	Organooxygen compounds	Carbohydrates and carbohydrate conjugates
neg_1168	Methymycin	1.4736	7.14774e-06	1.95313	7.14774e-06	7.14774e-06	1.46591	2.54854	3.05032	3.84692	Biosynthesis of 12-, 14- and 16-membered macrolides(ko00522);;Type I polyketide structures(ko01052);;Metabolic pathways(ko01100);;Biosynthesis of secondary metabolites(ko01110)	--	--	--	--
neg_1175	2-Deoxy-D-ribose 5-phosphate	2.97081	3.87371	5.88275	7.14774e-06	7.14774e-06	5.0836	7.14774e-06	3.70061	5.56889	Pentose phosphate pathway(ko00030);;Metabolic pathways(ko01100)	HMDB0001031	Organic oxygen compounds	Organooxygen compounds	Carbohydrates and carbohydrate conjugates
neg_1191	Lefamulin	369.744	378.082	362.069	371.213	548.667	511.028	645.318	538.119	543.653	--	HMDB0254002	Lipids and lipid-like molecules	Prenol lipids	Diterpenoids
neg_1209	PS(22:1(13Z)/18:3(9Z,12Z,15Z))	16.1655	13.1813	20.6481	21.3731	18.464	35.2303	6.86929	32.3623	23.2578	--	HMDB0112746	Lipids and lipid-like molecules	Glycerophospholipids	Glycerophosphoserines
neg_1257	Sphingosyl-phosphocholine	158.737	145.432	157.831	133.868	136.699	118.935	187.361	201.725	177.549	Sphingolipid metabolism(ko00600)	HMDB0006482	Lipids and lipid-like molecules	Sphingolipids	Phosphosphingolipids
neg_1268	16-hydroxy hexadecanoic acid	25.6629	20.6695	22.4477	20.9323	19.9791	32.696	22.5406	19.5206	21.9291	--	--	--	--	--
neg_1274	Hydroxyisonobilin	7.14774e-06	7.14774e-06	7.14774e-06	7.14774e-06	155519	7.14774e-06	7.14774e-06	7.14774e-06	7.14774e-06	--	HMDB0034475	Lipids and lipid-like molecules	Prenol lipids	Terpene lactones
neg_1276	Hercynine	3.41719	1.04887	5.521	1.14838	7.14774e-06	11.8981	2.48129	9.93236	6.45204	Histidine metabolism(ko00340);;Metabolic pathways(ko01100)	HMDB0029422	Organic acids and derivatives	Carboxylic acids and derivatives	Amino acids, peptides, and analogues
neg_1277	Gossypol	1146.63	1060.35	813.08	1012.25	703.198	957.795	910.654	892.241	780.2	Sesquiterpenoid and triterpenoid biosynthesis(ko00909);;Biosynthesis of terpenoids and steroids(ko01062);;Biosynthesis of secondary metabolites(ko01110)	HMDB0040723	Lipids and lipid-like molecules	Prenol lipids	Sesquiterpenoids
neg_1278	17alpha,20alpha-Dihydroxypregn-4-en-3-one	568.438	564.437	448.904	480.463	649.808	573.53	527.913	549.564	598.968	Steroid hormone biosynthesis(ko00140)	HMDB0011653	Lipids and lipid-like molecules	Steroids and steroid derivatives	Pregnane steroids
neg_1286	PC(P-16_0_18_4(6Z,9Z,12Z,15Z))	34.034	26.1805	18.7031	38.8994	4.00077	23.7712	18.6191	12.9215	11.8354	--	--	--	--	--
neg_1287	GlcCer(d18:1/9Z-18:1)	283.815	331.136	760.55	374.314	375.531	1524.69	480.154	1538.02	883.491	--	HMDB0004970	Lipids and lipid-like molecules	Sphingolipids	Glycosphingolipids
neg_1290	PE(P-18:0/PGF1alpha)	6357.85	5741.64	18304.7	9444.59	4215.37	47956	6830.1	40147.5	24723.4	--	HMDB0285370	--	--	--
neg_1291	PS(15:0/22:0)	173.298	484.47	393.683	719.582	126.141	1024.17	124.883	436.973	317.338	--	HMDB0112334	Lipids and lipid-like molecules	Glycerophospholipids	Glycerophosphoserines
neg_1292	PC(14:1(9Z)/22:1(13Z))	3022.38	3008.94	12040.9	2847.87	1412.46	1851.6	2922.11	2142.77	4475.43	--	HMDB0007920	Lipids and lipid-like molecules	Glycerophospholipids	Glycerophosphocholines
neg_1294	3-O-Sulfogalactosylceramide (d18:1/20:0)	224.453	183.563	972.526	333.73	22.3883	2363.45	250.908	2036.58	1388.64	--	HMDB0012315	Lipids and lipid-like molecules	Sphingolipids	Glycosphingolipids
neg_1300	5alpha-Cholesta-7,24-dien-3beta-ol	35.5893	44.1694	28.7337	53.1819	4.69226	29.8616	38.2499	25.9138	29.5018	Steroid biosynthesis(ko00100);;Metabolic pathways(ko01100)	HMDB0006842	Lipids and lipid-like molecules	Steroids and steroid derivatives	Cholestane steroids
neg_1335	Tacrolimus	5584.89	6877	5024.33	280.193	93.4549	6955.28	5109.41	5548.25	3838.62	Type I polyketide structures(ko01052)	HMDB0015002	Phenylpropanoids and polyketides	Macrolide lactams	--
neg_1337	PE(20:3(5Z,8Z,11Z)/TXB2)	1982.58	4032.38	13956.3	3421.07	458.414	9121.42	2026.26	8659.92	10530.3	--	HMDB0262168	--	--	--
neg_1338	PE(P-16:0/20:3(8Z,11Z,14Z)-2OH(5,6))	670.927	643.014	858.821	592.262	11.8028	610.103	522.353	1056.77	946.789	--	HMDB0285212	--	--	--
neg_1344	Phorbol-12-monomyristate	819.062	795.329	687.071	7.14774e-06	7.14774e-06	7.14774e-06	7.14774e-06	7.14774e-06	7.14774e-06	--	HMDB0256457	Lipids and lipid-like molecules	Prenol lipids	Diterpenoids
neg_1347	PIP(16:1(9Z)/18:1(11Z))	24.6314	27.2634	34.4752	7.14774e-06	3.74114	7.14774e-06	7.14774e-06	5.79151	3.23655	--	HMDB0009941	Lipids and lipid-like molecules	Glycerophospholipids	Glycerophosphoinositol phosphates
neg_1360	2,3-Dinor-8-iso prostaglandin F1alpha	69.5196	36.6921	42.0754	56.2579	12.1961	43.54	63.5346	66.1593	56.6578	Arachidonic acid metabolism(ko00590)	--	--	--	--
neg_1370	PE(22:0/20:4(5Z,8Z,11Z,14Z)-OH(20))	132.997	253.776	168.864	25.5922	1.17385	20.8587	27.1711	222.52	281.867	--	HMDB0283718	--	--	--
neg_1390	Prostaglandin B2	1426.9	777.06	58.0077	3123.65	1857.82	481.558	946.539	304.596	100.106	Arachidonic acid metabolism(ko00590);;Metabolic pathways(ko01100);;Serotonergic synapse(ko04726)	HMDB0004236	Lipids and lipid-like molecules	Fatty Acyls	Eicosanoids
neg_1392	DG(18:0/PGJ2/0:0)	27202.1	23974.3	22883.3	25024	22014.5	26193.6	18830.5	23036.3	19856.8	--	HMDB0295879	--	--	--
neg_1397	PE-NMe2(16:0/18:1(9Z))	210.343	664.453	527.739	355.46	60.4452	3104.97	325.253	3138.36	987.909	--	HMDB0010568	Lipids and lipid-like molecules	Glycerophospholipids	Glycerophosphoethanolamines
neg_1398	1-Octadecanoyl-2-(15S-hydroxy-5Z,8Z,11Z,13E-eicosatetraenoyl)-sn-glycero-3-phosphoethanolamine	908.566	824.644	156.719	245.909	7.14774e-06	199.964	596.693	170.021	157.601	Ferroptosis(ko04216)	--	--	--	--
neg_1413	Avermectin A1b	1149.44	1115.26	652.68	7.14774e-06	7.14774e-06	32.8576	7.14774e-06	33.9733	40.1593	Biosynthesis of 12-, 14- and 16-membered macrolides(ko00522);;Metabolic pathways(ko01100);;Biosynthesis of secondary metabolites(ko01110)	--	--	--	--
neg_1438	DG(15:0/20:4(6Z,8E,10E,14Z)-2OH(5S,12R)/0:0)	13307.6	16405.8	5699.92	15489	8157.44	11690.2	9061.42	6989.97	4632.48	--	HMDB0295263	--	--	--
neg_1441	PA(15:0/20:2(11Z,14Z))	26101	25099.9	20838.1	27354.6	25623.7	23139	20907.2	21008	19124.8	--	HMDB0115508	Lipids and lipid-like molecules	Glycerophospholipids	Glycerophosphates
neg_1442	PA(16:0/18:1(11Z))	88905.7	102182	36184.6	98715.8	64634.9	71887.7	56272.8	45546.5	32950.7	--	HMDB0007858	Lipids and lipid-like molecules	Glycerophospholipids	Glycerophosphates
neg_1451	PE(18:1(11Z)/20:4(5Z,8Z,11Z,14Z)-OH(20))	575.573	608.445	765.253	521.775	61.8387	472.115	329.761	522.77	719.263	--	HMDB0261198	--	--	--
neg_1452	Gentamicin C2	7.14774e-06	0.13163	17.8763	7.14774e-06	1589.55	9.54928	7.14774e-06	8.84037	11.7103	Neomycin, kanamycin and gentamicin biosynthesis(ko00524);;Biosynthesis of secondary metabolites(ko01110)	HMDB0252691	Organic oxygen compounds	Organooxygen compounds	Carbohydrates and carbohydrate conjugates
neg_1457	10-Deoxymethymycin	7.14774e-06	7.14774e-06	9.00908	7.14774e-06	1649.46	7.14774e-06	7.14774e-06	7.14774e-06	0.156603	Biosynthesis of 12-, 14- and 16-membered macrolides(ko00522);;Metabolic pathways(ko01100);;Biosynthesis of secondary metabolites(ko01110)	--	--	--	--
neg_1477	6-Deoxyerythronolide B	10.1838	7.67959	11.7327	27.9831	35.0739	22.8964	18.7378	20.7907	25.1451	Biosynthesis of 12-, 14- and 16-membered macrolides(ko00522);;Metabolic pathways(ko01100);;Biosynthesis of secondary metabolites(ko01110)	--	--	--	--
neg_1480	PG(18_2(9Z,12Z)_18_0)	9351.2	9237.84	6279.12	3816.78	4058.79	3465.18	7297.8	3969.53	5528.26	--	--	--	--	--
neg_1498	IB-Meca	46192.9	45809.3	46842.4	49146.1	46086.2	48326.3	40373.6	45336.7	42511	--	HMDB0253321	Nucleosides, nucleotides, and analogues	Purine nucleosides	--
neg_1524	2-Fluorocyclohexadiene-cis,cis-1,2-diol-1-carboxylate	49.5799	58.8652	42.4343	48.7535	41.1075	41.4905	49.6921	48.665	45.2875	Fluorobenzoate degradation(ko00364);;Metabolic pathways(ko01100);;Microbial metabolism in diverse environments(ko01120)	--	--	--	--
neg_1525	D-Glucaro-1,4-lactone	31.1675	34.4593	27.3573	31.9021	32.1418	31.9881	40.7954	35.356	29.8746	--	HMDB0041862	Organoheterocyclic compounds	Lactones	Gamma butyrolactones
neg_1547	(R)-2-(Phosphonomethyl)malate	7111.45	7184.16	7501.5	7519.25	7542.04	7455.67	6621.97	7052.85	6655.95	Phosphonate and phosphinate metabolism(ko00440)	--	--	--	--
neg_1566	Nicotinate adenine dinucleotide phosphate	7476.88	7525.79	7804.06	7978.3	7570.06	8056.11	6525.34	7588.01	7047.37	--	HMDB0255412	Nucleosides, nucleotides, and analogues	(5'->5')-dinucleotides	--
neg_1570	dUDP	7267.51	7250.22	7496.46	8092.64	7486.71	7832.39	6400.25	7403.21	6865.63	Pyrimidine metabolism(ko00240);;Metabolic pathways(ko01100);;Nucleotide metabolism(ko01232)	HMDB0001000	Nucleosides, nucleotides, and analogues	Pyrimidine nucleotides	Pyrimidine deoxyribonucleotides
neg_1575	2'-Deoxy-5-hydroxymethylcytidine-5'-diphosphate	7206.16	6998.38	7132.9	7744.85	7141.13	7482.66	6120.12	7015.67	6523.61	Pyrimidine metabolism(ko00240)	--	--	--	--
neg_1590	Xanthosine 5'-phosphate	20445	20442.3	21977.8	22519.7	21446.8	21719.7	18771.1	20446.9	19107.3	Purine metabolism(ko00230);;Biosynthesis of plant secondary metabolites(ko01060);;Biosynthesis of alkaloids derived from histidine and purine(ko01065);;Metabolic pathways(ko01100);;Biosynthesis of secondary metabolites(ko01110);;Nucleotide metabolism(ko01232)	HMDB0001554	Nucleosides, nucleotides, and analogues	Purine nucleotides	Purine ribonucleotides
neg_1591	Orotidine 5'-phosphate	14193.6	14175.2	14757.6	15427.7	14548.4	15231.5	12548.5	14398.4	13400	Pyrimidine metabolism(ko00240);;Metabolic pathways(ko01100);;Biosynthesis of cofactors(ko01240)	HMDB0000218	Nucleosides, nucleotides, and analogues	Pyrimidine nucleotides	Pyrimidine ribonucleotides
neg_1595	dIDP	5628.27	5674.19	5843.09	5869.48	5695.7	5819.52	5271.92	5640.48	5287.42	Purine metabolism(ko00230);;Nucleotide metabolism(ko01232)	HMDB0003536	Nucleosides, nucleotides, and analogues	Purine nucleotides	Purine deoxyribonucleotides
neg_1599	UDP-4-dehydro-6-deoxy-D-glucose	7112.05	7221.65	7526.61	7570.42	7491.4	7371.31	6508.94	7027.55	6594.08	Amino sugar and nucleotide sugar metabolism(ko00520);;Metabolic pathways(ko01100);;Biosynthesis of nucleotide sugars(ko01250)	HMDB0012300	Nucleosides, nucleotides, and analogues	Pyrimidine nucleotides	Pyrimidine nucleotide sugars
neg_16	Perfluorodecane sulfonic acid	11.7484	9.22636	10.1668	19.6697	32.9173	24.5012	34.2107	23.3732	16.9123	--	HMDB0246166	Organohalogen compounds	Alkyl halides	Alkyl fluorides
neg_1601	dTDP-D-glucuronate	6228.11	6272.74	6687.32	6772.37	6668.67	6547.28	5683.98	6143.11	5799.34	Polyketide sugar unit biosynthesis(ko00523);;Biosynthesis of secondary metabolites(ko01110)	--	--	--	--
neg_1602	ADP-5-ethyl-4-methylthiazole-2-carboxylate	5336.19	5377.18	5734.62	5775.35	5822.11	5700	4869.9	5310.87	5035.81	Thiamine metabolism(ko00730);;Metabolic pathways(ko01100);;Biosynthesis of cofactors(ko01240)	--	--	--	--
neg_1603	UDP-2-acetamido-2-deoxy-alpha-D-galacturonamide	5034.34	5111.21	5107.23	5251.08	5243.99	5182.38	4335.71	4953.44	4734.63	O-Antigen nucleotide sugar biosynthesis(ko00541);;Metabolic pathways(ko01100);;Biosynthesis of nucleotide sugars(ko01250)	--	--	--	--
neg_1604	GDP-D-mannuronate	1016.3	993.661	1149.61	1082.11	980.174	1095.39	953.17	1037.76	962.074	Fructose and mannose metabolism(ko00051);;Amino sugar and nucleotide sugar metabolism(ko00520);;Metabolic pathways(ko01100);;Biosynthesis of nucleotide sugars(ko01250)	--	--	--	--
neg_1609	NADP+	7524.32	7487.42	7980	8119.14	7553.32	8116.89	6558.04	7658.07	7172.34	Photosynthesis(ko00195);;Glutathione metabolism(ko00480);;Nicotinate and nicotinamide metabolism(ko00760);;Drug metabolism - other enzymes(ko00983);;Metabolic pathways(ko01100);;Biosynthesis of cofactors(ko01240);;Thyroid hormone synthesis(ko04918);;Aldosterone synthesis and secretion(ko04925);;Alcoholic liver disease(ko04936);;Chemical carcinogenesis - reactive oxygen species(ko05208);;Diabetic …	HMDB0304435	Nucleosides, nucleotides, and analogues	(5'->5')-dinucleotides	--
neg_1614	dTDP	6777.63	6632.2	6842.77	7304.05	6751.74	7086.34	5784.18	6685.09	6168.24	Pyrimidine metabolism(ko00240);;Metabolic pathways(ko01100);;Nucleotide metabolism(ko01232)	HMDB0001274	Nucleosides, nucleotides, and analogues	Pyrimidine nucleotides	Pyrimidine deoxyribonucleotides
neg_1628	1,7-Diphospho-1-epi-valienol	30965.8	31306.2	32426.5	32586.3	31061.1	32185.7	28646.8	30530.9	28955.6	Acarbose and validamycin biosynthesis(ko00525);;Metabolic pathways(ko01100);;Biosynthesis of secondary metabolites(ko01110)	--	--	--	--
neg_287	1D-myo-Inositol 1,3,4,5,6-pentakisphosphate	19.7748	21.4758	22.7179	9.07216	12.0985	13.7729	92.1744	29.8652	33.4889	Inositol phosphate metabolism(ko00562);;Metabolic pathways(ko01100);;Phosphatidylinositol signaling system(ko04070)	HMDB0003529	Organic oxygen compounds	Organooxygen compounds	Alcohols and polyols
neg_301	5-phospho-alpha-D-ribose 1-diphosphate	22.8737	16.6295	15.4486	9.39634	9.4318	20.9518	32.2378	21.6557	18.9536	Pentose phosphate pathway(ko00030);;Purine metabolism(ko00230);;Pyrimidine metabolism(ko00240);;Histidine metabolism(ko00340);;Phenylalanine, tyrosine and tryptophan biosynthesis(ko00400);;Folate biosynthesis(ko00790);;Biosynthesis of plant secondary metabolites(ko01060);;Biosynthesis of alkaloids derived from histidine and purine(ko01065);;Biosynthesis of plant hormones(ko01070);;Metabolic pathw…	HMDB0304220	Organic oxygen compounds	Organooxygen compounds	Carbohydrates and carbohydrate conjugates
neg_332	Taurine	1.17223	3.27747	3.27343	36.8133	35.1645	21.7052	10.7657	6.77314	4.7847	Primary bile acid biosynthesis(ko00120);;Taurine and hypotaurine metabolism(ko00430);;Sulfur metabolism(ko00920);;Metabolic pathways(ko01100);;ABC transporters(ko02010);;Neuroactive ligand-receptor interaction(ko04080)	HMDB0000251	Organic acids and derivatives	Organic sulfonic acids and derivatives	Organosulfonic acids and derivatives
neg_333	L-beta-Ethynylserine	22.4137	24.0396	11.3555	1.16906	7.14774e-06	3.58892	3.4609	5.42713	2.72922	Biosynthesis of various other secondary metabolites(ko00997);;Metabolic pathways(ko01100);;Biosynthesis of secondary metabolites(ko01110)	--	--	--	--
neg_334	L-Aspartate	24.7358	30.5666	19.7659	62.7025	65.9507	51.8992	20.4977	20.6124	15.4023	Arginine biosynthesis(ko00220);;Alanine, aspartate and glutamate metabolism(ko00250);;Glycine, serine and threonine metabolism(ko00260);;Monobactam biosynthesis(ko00261);;Cysteine and methionine metabolism(ko00270);;Lysine biosynthesis(ko00300);;Histidine metabolism(ko00340);;beta-Alanine metabolism(ko00410);;Cyanoamino acid metabolism(ko00460);;D-Amino acid metabolism(ko00470);;Carbon fixation i…	HMDB0000191	Organic acids and derivatives	Carboxylic acids and derivatives	Amino acids, peptides, and analogues
neg_335	L-Glutamate	191.723	221.764	179.209	131.394	145.204	111.319	102.184	112.142	98.2524	Arginine biosynthesis(ko00220);;Alanine, aspartate and glutamate metabolism(ko00250);;Arginine and proline metabolism(ko00330);;Carbapenem biosynthesis(ko00332);;Histidine metabolism(ko00340);;Taurine and hypotaurine metabolism(ko00430);;D-Amino acid metabolism(ko00470);;Glutathione metabolism(ko00480);;Neomycin, kanamycin and gentamicin biosynthesis(ko00524);;Glyoxylate and dicarboxylate metabol…	HMDB0000148	Organic acids and derivatives	Carboxylic acids and derivatives	Amino acids, peptides, and analogues
neg_339	2-Furoylglycine	25.1907	25.3188	17.1712	2.39589	7.88983	5.44875	11.9121	7.39276	6.67147	--	HMDB0000439	Organic acids and derivatives	Carboxylic acids and derivatives	Amino acids, peptides, and analogues
neg_344	2,3-dioxo-L-gulonate	31.9597	29.5799	25.7034	6.93183	8.59222	6.31902	20.2444	12.5616	12.4165	--	HMDB0304040	Organic oxygen compounds	Organooxygen compounds	Carbohydrates and carbohydrate conjugates
neg_348	N-acetylglutamyl-phosphate	54.7611	60.1977	53.0459	13.8988	11.0302	8.48704	13.1073	12.5714	12.6232	--	HMDB0304422	Organic acids and derivatives	Carboxylic acids and derivatives	Amino acids, peptides, and analogues
neg_384	UDP-N-acetyl-alpha-D-glucosamine	186.113	285.547	232.244	523.654	548.396	464.274	264.467	398.98	337.406	Amino sugar and nucleotide sugar metabolism(ko00520);;Neomycin, kanamycin and gentamicin biosynthesis(ko00524);;Lipopolysaccharide biosynthesis(ko00540);;O-Antigen nucleotide sugar biosynthesis(ko00541);;Peptidoglycan biosynthesis(ko00550);;Teichoic acid biosynthesis(ko00552);;Metabolic pathways(ko01100);;Biosynthesis of nucleotide sugars(ko01250);;Vancomycin resistance(ko01502);;Insulin resistan…	HMDB0304526	Nucleosides, nucleotides, and analogues	Pyrimidine nucleotides	Pyrimidine nucleotide sugars
neg_385	Phosphate	208.207	183.659	150.084	321.819	291.606	280.57	397.512	425.558	413.603	Oxidative phosphorylation(ko00190);;Photosynthesis(ko00195);;ABC transporters(ko02010);;Two-component system(ko02020);;Quorum sensing(ko02024);;Cell cycle - yeast(ko04111);;Parathyroid hormone synthesis, secretion and action(ko04928);;Mineral absorption(ko04978);;Parkinson disease(ko05012);;Pathways of neurodegeneration - multiple diseases(ko05022)	HMDB0001429	Homogeneous non-metal compounds	Non-metal oxoanionic compounds	Non-metal phosphates
neg_388	Pyrophosphate	105.018	93.3928	94.2413	113.734	114.492	110.661	183.253	200.879	202.701	Oxidative phosphorylation(ko00190);;Parkinson disease(ko05012);;Pathways of neurodegeneration - multiple diseases(ko05022)	HMDB0000250	Homogeneous non-metal compounds	Non-metal oxoanionic compounds	Non-metal pyrophosphates
neg_390	D-Myoinositol 4-phosphate	7.14774e-06	7.14774e-06	7.14774e-06	4.64492	1.66337	1.09233	2.06848	27.4532	25.313	--	HMDB0001313	Organic oxygen compounds	Organooxygen compounds	Alcohols and polyols
neg_398	UDP	2.33682	7.98834	7.67545	49.5915	69.8567	44.6279	10.8214	18.2744	16.3376	Pyrimidine metabolism(ko00240);;Zeatin biosynthesis(ko00908);;Metabolic pathways(ko01100);;Nucleotide metabolism(ko01232);;Biosynthesis of cofactors(ko01240);;Neuroactive ligand-receptor interaction(ko04080)	HMDB0000295	Nucleosides, nucleotides, and analogues	Pyrimidine nucleotides	Pyrimidine ribonucleotides
neg_402	Orthophosphate	15.6616	13.6429	10.2598	14.663	13.55	10.7104	62.6288	56.6322	45.6825	Oxidative phosphorylation(ko00190);;Photosynthesis(ko00195);;ABC transporters(ko02010);;Two-component system(ko02020);;Quorum sensing(ko02024);;Cell cycle - yeast(ko04111);;Parathyroid hormone synthesis, secretion and action(ko04928);;Mineral absorption(ko04978);;Parkinson disease(ko05012);;Pathways of neurodegeneration - multiple diseases(ko05022)	HMDB0001429	Homogeneous non-metal compounds	Non-metal oxoanionic compounds	Non-metal phosphates
neg_409	dGDP	106.029	140.627	128.137	109.406	128.536	207.72	157.071	156.169	142.965	Purine metabolism(ko00230);;Metabolic pathways(ko01100);;Nucleotide metabolism(ko01232)	HMDB0000960	Phenylpropanoids and polyketides	Cinnamic acids and derivatives	Hydroxycinnamic acids and derivatives
neg_413	Cyclic ADP-ribose	51.0013	78.437	59.543	151.292	190.237	106.343	62.3673	57.9469	40.5921	Calcium signaling pathway(ko04020);;Oxytocin signaling pathway(ko04921);;Salivary secretion(ko04970);;Pancreatic secretion(ko04972)	HMDB0249529	Organic oxygen compounds	Organooxygen compounds	Carbohydrates and carbohydrate conjugates
neg_417	beta-nicotinamide adenine dinucleotide	2.55544	4.37579	1.21831	35.3577	46.1904	14.9851	7.14774e-06	2.19295	7.14774e-06	--	HMDB0249146	Nucleosides, nucleotides, and analogues	(5'->5')-dinucleotides	--
neg_420	Uridine monophosphate (UMP)	548.022	762.195	583.262	254.609	192.835	248.325	234.553	320.668	265.004	--	--	--	--	--
neg_424	Ceftizoxime	207.158	224.271	194.726	127.522	132.144	84.9809	154.4	175.354	142.927	Bile secretion(ko04976)	HMDB0015427	Organoheterocyclic compounds	Lactams	Beta lactams
neg_434	Guanidylic acid (guanosine monophosphate)	247.5	301.31	267.152	65.1643	47.9332	64.3162	67.3667	101.954	94.2497	--	--	--	--	--
neg_437	ADP, beta S	41.7858	44.2431	42.4319	35.3325	33.7239	29.245	44.9078	47.1594	40.9811	--	HMDB0248025	Nucleosides, nucleotides, and analogues	Purine nucleotides	Purine ribonucleotides
neg_439	dGTP	0.0127748	7.14774e-06	0.00379814	121.32	189.333	93.0456	13.0771	11.2099	10.9735	Purine metabolism(ko00230);;Metabolic pathways(ko01100);;Nucleotide metabolism(ko01232)	HMDB0001440	Nucleosides, nucleotides, and analogues	Purine nucleotides	Purine deoxyribonucleotides
neg_442	(S)-Malate	22.7908	21.1805	20.0677	20.4731	26.5668	27.065	42.9398	44.5331	35.0416	Citrate cycle (TCA cycle)(ko00020);;Pyruvate metabolism(ko00620);;Glyoxylate and dicarboxylate metabolism(ko00630);;Methane metabolism(ko00680);;Carbon fixation in photosynthetic organisms(ko00710);;Carbon fixation pathways in prokaryotes(ko00720);;Biosynthesis of plant secondary metabolites(ko01060);;Biosynthesis of phenylpropanoids(ko01061);;Biosynthesis of terpenoids and steroids(ko01062);;Bio…	HMDB0000156	Organic acids and derivatives	Hydroxy acids and derivatives	Beta hydroxy acids and derivatives
neg_447	Uridine diphosphate (UDP)	220.196	264.061	226.162	588.523	606.213	551	318.646	337.112	272.972	--	--	--	--	--
neg_448	Guanosine diphosphate	105.783	80.812	79.5233	131.393	161.856	142.956	153.05	153.33	135.6	Purine metabolism(ko00230);;Metabolic pathways(ko01100);;Nucleotide metabolism(ko01232);;Ras signaling pathway(ko04014);;Rap1 signaling pathway(ko04015);;Autophagy - animal(ko04140);;Endocytosis(ko04144)	HMDB0001201	Nucleosides, nucleotides, and analogues	Purine nucleotides	Purine ribonucleotides
neg_449	3'-Phosphoadenylyl sulfate (PAPS)	80.4742	82.3172	84.0266	433.681	579.879	405.459	162.623	163.533	141.845	--	--	--	--	--
neg_456	Oxidized glutathione	306.47	358.523	457.663	260.25	185.147	1129.34	749.832	475.612	469.996	Glutathione metabolism(ko00480);;Metabolic pathways(ko01100);;Biosynthesis of cofactors(ko01240);;Ferroptosis(ko04216);;Thyroid hormone synthesis(ko04918);;Chemical carcinogenesis - reactive oxygen species(ko05208);;Diabetic cardiomyopathy(ko05415)	HMDB0003337	Organic acids and derivatives	Carboxylic acids and derivatives	Amino acids, peptides, and analogues
neg_458	GDP-4-acetamido-4,6-dideoxy-alpha-D-mannose	20.0122	31.6392	24.1696	22.4066	9.93655	17.3661	12.5718	15.3492	21.0714	Amino sugar and nucleotide sugar metabolism(ko00520);;O-Antigen nucleotide sugar biosynthesis(ko00541);;Metabolic pathways(ko01100);;Biosynthesis of nucleotide sugars(ko01250)	--	--	--	--
neg_460	5-Amino-6-(5'-phosphoribosylamino)uracil	2.53287	4.6019	8.1287	7.14774e-06	7.14774e-06	13.9013	41.0929	10.5946	8.71472	Riboflavin metabolism(ko00740);;Metabolic pathways(ko01100);;Biosynthesis of secondary metabolites(ko01110);;Biosynthesis of cofactors(ko01240)	--	--	--	--
neg_461	(R)-4'-Phosphopantothenoyl-L-cysteine	2.11094	3.26033	5.64294	7.14774e-06	3.61904	6.22922	7.14774e-06	7.14774e-06	2.46857	Pantothenate and CoA biosynthesis(ko00770);;Metabolic pathways(ko01100);;Biosynthesis of cofactors(ko01240)	HMDB0001117	Organic acids and derivatives	Peptidomimetics	Hybrid peptides
neg_464	Tetracenomycin B3	15.2859	8.39839	19.2952	4.25598	3.29839	7.50094	4.69215	13.7369	6.62404	Biosynthesis of type II polyketide products(ko01057);;Metabolic pathways(ko01100);;Biosynthesis of secondary metabolites(ko01110)	--	--	--	--
neg_465	Delphinidin 3-[6''-(4'''-p-coumaroylrhamnosyl)glucoside] 5-glucoside	15.1717	23.7082	24.6888	15.816	13.6508	124.655	19.4864	14.9423	16.7872	--	HMDB0301763	Phenylpropanoids and polyketides	Flavonoids	Flavonoid glycosides
neg_468	3-Oxo-OPC6-CoA	59.6984	82.4975	43.5065	114.737	130.708	26.3023	17.3864	10.3515	1.70856	alpha-Linolenic acid metabolism(ko00592);;Metabolic pathways(ko01100);;Biosynthesis of secondary metabolites(ko01110)	HMDB0060376	Lipids and lipid-like molecules	Fatty Acyls	Fatty acyl thioesters
neg_470	dTDP-D-forosamine	27.3594	26.3343	8.71236	30.0736	43.3508	7.14774e-06	5.5206	3.98245	7.14774e-06	Polyketide sugar unit biosynthesis(ko00523);;Metabolic pathways(ko01100);;Biosynthesis of secondary metabolites(ko01110);;Biosynthesis of nucleotide sugars(ko01250)	--	--	--	--
neg_475	Zalcitabine	17.9969	15.6543	16.8556	19.1522	23.8543	11.6668	15.4277	13.9474	12.956	Bile secretion(ko04976)	HMDB0015078	Nucleosides, nucleotides, and analogues	Pyrimidine nucleosides	Pyrimidine 2',3'-dideoxyribonucleosides
neg_476	Prolyl-Asparagine	26.0862	25.6549	20.592	23.2381	25.5752	18.4775	19.6056	19.5805	15.7155	--	HMDB0029012	Organic acids and derivatives	Carboxylic acids and derivatives	Amino acids, peptides, and analogues
neg_477	2',3'-Didehydro-2',3'-dideoxycytidine	51.7586	54.0563	49.7697	58.1364	70.3814	41.0889	50.1818	40.3528	35.0278	--	HMDB0245545	Nucleosides, nucleotides, and analogues	Nucleoside and nucleotide analogues	--
neg_478	gamma-Glutamylasparagine	8.82429	11.0424	9.11165	10.5809	11.2148	7.3576	7.9119	4.94287	5.87569	--	HMDB0029144	Organic acids and derivatives	Carboxylic acids and derivatives	Amino acids, peptides, and analogues
neg_479	Deoxycytidine	543.57	579.549	468.869	625.787	738.798	390.202	451.402	377.406	307.064	Pyrimidine metabolism(ko00240);;Metabolic pathways(ko01100);;Nucleotide metabolism(ko01232);;ABC transporters(ko02010)	HMDB0000014	Nucleosides, nucleotides, and analogues	Pyrimidine nucleosides	Pyrimidine 2'-deoxyribonucleosides
neg_480	4-Amino-1-[(2R,5R)-5-(hydroxymethyl)-4-sulfanyloxolan-2-yl]pyrimidin-2-one	85.0759	102.076	89.2343	114.33	121.231	64.0785	81.4218	67.1915	66.036	--	HMDB0257848	Nucleosides, nucleotides, and analogues	Pyrimidine nucleosides	Pyrimidine 2',3'-dideoxyribonucleosides
neg_489	Eriodictyol	766.279	662.871	671.656	711.363	801.56	474.538	1249.77	756.71	650.619	Flavonoid biosynthesis(ko00941);;Metabolic pathways(ko01100);;Biosynthesis of secondary metabolites(ko01110)	HMDB0005810	Phenylpropanoids and polyketides	Flavonoids	Flavans
neg_495	(S)-Hydroxydecanoyl-CoA	7.14774e-06	7.14774e-06	7.14774e-06	4.25982	2.47276	4.29195	5.49276	4.88125	5.03901	Fatty acid elongation(ko00062);;Fatty acid degradation(ko00071);;Metabolic pathways(ko01100);;Fatty acid metabolism(ko01212)	HMDB0003938	Lipids and lipid-like molecules	Fatty Acyls	Fatty acyl thioesters
neg_497	Kaempferol 3-(2-feruloylglucoside) 4',7-diglucoside	30.0019	29.4923	29.5926	47.9434	58.3462	11.0242	23.1134	12.4462	5.96774	--	HMDB0038764	Phenylpropanoids and polyketides	Flavonoids	Flavonoid glycosides
neg_499	Caffeoyl-CoA	41.2068	48.7847	35.3528	50.638	46.3988	32.0199	12.1084	15.176	4.95248	Phenylpropanoid biosynthesis(ko00940);;Flavonoid biosynthesis(ko00941);;Stilbenoid, diarylheptanoid and gingerol biosynthesis(ko00945);;Biosynthesis of various alkaloids(ko00996);;Biosynthesis of various plant secondary metabolites(ko00999);;Biosynthesis of phenylpropanoids(ko01061);;Biosynthesis of alkaloids derived from shikimate pathway(ko01063);;Metabolic pathways(ko01100);;Biosynthesis of se…	HMDB0304281	Lipids and lipid-like molecules	Fatty Acyls	Fatty acyl thioesters
neg_500	2-(S-Glutathionyl)acetyl glutathione	71.0984	41.6622	33.3718	18.366	16.7642	11.0417	33.9514	33.1602	25.9291	Metabolism of xenobiotics by cytochrome P450(ko00980)	HMDB0060343	Organic acids and derivatives	Carboxylic acids and derivatives	Amino acids, peptides, and analogues
neg_505	N-Hydroxy-IQ	8.74905	8.74104	6.00629	7.14774e-06	7.14774e-06	7.14774e-06	1.17889	1.1001	7.14774e-06	Chemical carcinogenesis - DNA adducts(ko05204)	--	--	--	--
neg_510	Hydroxyproline	2.6361	3.71833	3.18815	3.40682	7.14774e-06	3.04767	2.28588	3.20178	3.56881	Arginine and proline metabolism(ko00330);;D-Amino acid metabolism(ko00470);;Metabolic pathways(ko01100);;ABC transporters(ko02010)	HMDB0000725	Organic acids and derivatives	Carboxylic acids and derivatives	Amino acids, peptides, and analogues
neg_511	Citric acid	22.424	11.0984	8.58546	136.774	192.303	94.759	305.79	172.811	197.735	Citrate cycle (TCA cycle)(ko00020);;Alanine, aspartate and glutamate metabolism(ko00250);;Glyoxylate and dicarboxylate metabolism(ko00630);;Carbon fixation pathways in prokaryotes(ko00720);;Biosynthesis of siderophore group nonribosomal peptides(ko01053);;Biosynthesis of plant secondary metabolites(ko01060);;Biosynthesis of phenylpropanoids(ko01061);;Biosynthesis of terpenoids and steroids(ko0106…	HMDB0000094	Organic acids and derivatives	Carboxylic acids and derivatives	Tricarboxylic acids and derivatives
neg_512	2'-C-Methylguanosine	1.11892	7.14774e-06	2.6589	11.9896	4.89147	16.2599	1.14613	7.14774e-06	7.14774e-06	--	HMDB0246218	Nucleosides, nucleotides, and analogues	Purine nucleosides	--
neg_513	Lamivudine	6.95505	5.15122	8.88365	4.96163	1.76273	3.58681	3.84556	9.68626	7.88007	Bile secretion(ko04976)	HMDB0014847	Nucleosides, nucleotides, and analogues	Nucleoside and nucleotide analogues	3'-thia pyrimidine nucleosides
neg_515	2-Furoate	7.14774e-06	7.14774e-06	7.14774e-06	3.90738	45.1031	4.40481	8.45148	7.2639	5.48789	Furfural degradation(ko00365);;Metabolic pathways(ko01100);;Microbial metabolism in diverse environments(ko01120)	HMDB0000617	Organoheterocyclic compounds	Furans	Furoic acid and derivatives
neg_516	L-alpha-amino-epsilon-keto-pimelate	7.45505	3.6476	10.5156	5.67659	9.71145	7.14774e-06	16.5132	8.28779	6.00336	--	HMDB0304407	Organic acids and derivatives	Carboxylic acids and derivatives	Amino acids, peptides, and analogues
neg_517	Pyroglutamic acid	36.0477	40.8769	35.7054	26.5835	35.2816	22.7602	65.1724	56.1469	51.4591	Glutathione metabolism(ko00480);;Metabolic pathways(ko01100)	HMDB0000267	Organic acids and derivatives	Carboxylic acids and derivatives	Amino acids, peptides, and analogues
neg_518	L-Tyrosine	16.3141	10.059	11.0636	7.14677	14.8798	10.697	18.908	15.2727	13.0637	Ubiquinone and other terpenoid-quinone biosynthesis(ko00130);;Monobactam biosynthesis(ko00261);;Tyrosine metabolism(ko00350);;Phenylalanine metabolism(ko00360);;Phenylalanine, tyrosine and tryptophan biosynthesis(ko00400);;Novobiocin biosynthesis(ko00401);;Cyanoamino acid metabolism(ko00460);;Methane metabolism(ko00680);;Thiamine metabolism(ko00730);;Phenylpropanoid biosynthesis(ko00940);;Isoquin…	HMDB0000158	Organic acids and derivatives	Carboxylic acids and derivatives	Amino acids, peptides, and analogues
neg_519	1-3-(4,5-dihydrofuranone)-5-(hydroxymethyl)-pyrrole-2-carboxyaldehyde	186.216	203.926	153.823	227.201	275.343	120.292	135.109	140.217	148.227	--	HMDB0302882	Organic acids and derivatives	Carboxylic acids and derivatives	Amino acids, peptides, and analogues
neg_521	6-Nitrotryptophan	10.3417	7.14015	7.80408	8.00077	6.94669	9.74764	7.5076	8.39401	6.52215	--	HMDB0247099	Organoheterocyclic compounds	Indoles and derivatives	Indolyl carboxylic acids and derivatives
neg_522	5-(1-Hydroxyethyl)-4-methylthiazole	110.438	116.973	105.617	112.583	117.237	103.282	98.1603	89.3542	80.7912	--	HMDB0246712	Organoheterocyclic compounds	Azoles	Thiazoles
neg_523	N-Acetylaspartylglutamic acid	227.492	217.307	185.858	210.368	225.334	169.3	195.974	162.226	133.158	--	HMDB0001067	Organic acids and derivatives	Carboxylic acids and derivatives	Amino acids, peptides, and analogues
neg_524	Xanthosine	22.3878	13.9714	15.7145	12.6915	18.25	12.1966	14.8574	9.5228	8.22368	Purine metabolism(ko00230);;Caffeine metabolism(ko00232);;Biosynthesis of alkaloids derived from histidine and purine(ko01065);;Metabolic pathways(ko01100);;Biosynthesis of secondary metabolites(ko01110);;Nucleotide metabolism(ko01232);;ABC transporters(ko02010)	HMDB0000299	Nucleosides, nucleotides, and analogues	Purine nucleosides	--
neg_525	beta-Citryl-L-glutamate	1089.65	1038.71	919.145	1026.98	1145.87	849.664	1054.99	832.421	684.615	Alanine, aspartate and glutamate metabolism(ko00250);;Metabolic pathways(ko01100)	HMDB0013220	Organic acids and derivatives	Carboxylic acids and derivatives	Amino acids, peptides, and analogues
neg_526	6,7-Dimethyl-8-(D-ribityl)lumazine	94.3859	94.8092	107.227	84.5529	111.352	78.2701	130.167	106.074	88.6938	Riboflavin metabolism(ko00740);;Metabolic pathways(ko01100);;Biosynthesis of secondary metabolites(ko01110);;Biosynthesis of cofactors(ko01240)	HMDB0003826	Organoheterocyclic compounds	Pteridines and derivatives	--
neg_528	(R)-S-Lactoylglutathione	35.5781	38.6911	41.3518	30.682	19.3898	23.1706	56.9074	55.3922	36.4097	Pyruvate metabolism(ko00620);;Metabolic pathways(ko01100)	HMDB0001066	Organic acids and derivatives	Carboxylic acids and derivatives	Amino acids, peptides, and analogues
neg_532	Grixazone B	17.5445	21.499	11.0943	7.14774e-06	7.14774e-06	7.14774e-06	7.14774e-06	7.14774e-06	1.04924	Biosynthesis of various other secondary metabolites(ko00997);;Metabolic pathways(ko01100);;Biosynthesis of secondary metabolites(ko01110)	--	--	--	--
neg_540	4-Oxoproline	11.5078	12.6062	8.80968	2.51701	5.20177	4.90209	20.4692	18.9769	18.4312	--	HMDB0304793	Organic acids and derivatives	Carboxylic acids and derivatives	Amino acids, peptides, and analogues
neg_542	Beta-Citryl-L-glutamic acid	285.386	285.942	223.688	274.022	301.109	223.663	285.053	220.567	188.017	--	HMDB0013220	Organic acids and derivatives	Carboxylic acids and derivatives	Amino acids, peptides, and analogues
neg_544	2-Acetyl-4-methylpyridine	4.83944	6.93148	6.34538	5.57525	5.09057	2.93589	9.33531	6.45562	5.94168	--	HMDB0037071	Organic oxygen compounds	Organooxygen compounds	Carbonyl compounds
neg_545	Phenytoin arene-oxide	70.752	66.7156	62.5567	46.5611	59.3213	39.0238	51.7424	32.7525	29.5236	--	HMDB0060864	Organoheterocyclic compounds	Azolidines	Imidazolidines
neg_546	S-Lactoylglutathione	3.65105	6.00686	6.71849	2.16661	7.14774e-06	7.14774e-06	5.04192	8.02989	6.3021	--	HMDB0001066	Organic acids and derivatives	Carboxylic acids and derivatives	Amino acids, peptides, and analogues
neg_547	5-(2-Hydroxyethyl)-4-methylthiazole	28.9675	28.8315	26.3459	27.7161	29.7935	23.5565	25.7941	20.4184	19.9776	Thiamine metabolism(ko00730);;Metabolic pathways(ko01100);;Biosynthesis of cofactors(ko01240)	HMDB0032985	Organoheterocyclic compounds	Azoles	Thiazoles
neg_553	AMP	110.906	96.6628	150.802	70.2612	118.638	91.7171	77.6853	122.555	102.655	Purine metabolism(ko00230);;Zeatin biosynthesis(ko00908);;Biosynthesis of plant secondary metabolites(ko01060);;Biosynthesis of alkaloids derived from histidine and purine(ko01065);;Biosynthesis of plant hormones(ko01070);;Metabolic pathways(ko01100);;Biosynthesis of secondary metabolites(ko01110);;Nucleotide metabolism(ko01232);;Biosynthesis of cofactors(ko01240);;Antifolate resistance(ko01523);…	HMDB0000045	Nucleosides, nucleotides, and analogues	Purine nucleotides	Purine ribonucleotides
neg_556	Pentalen-13-al	581.299	396.643	339.43	349.658	347.488	400.657	288.972	383.8	367.002	Sesquiterpenoid and triterpenoid biosynthesis(ko00909);;Biosynthesis of various antibiotics(ko00998);;Metabolic pathways(ko01100);;Biosynthesis of secondary metabolites(ko01110)	--	--	--	--
neg_570	D-Xylonolactone	725.347	739.571	739.695	837.347	778.705	723.396	748.498	701.793	684.121	Pentose and glucuronate interconversions(ko00040);;Metabolic pathways(ko01100)	HMDB0011676	Organoheterocyclic compounds	Lactones	Delta valerolactones
neg_571	Cer(d18:2(4E,14Z)/LTE4)	131.122	127.484	78.7025	119.583	14.2102	92.9015	103.187	81.901	55.0723	--	HMDB0290062	--	--	--
neg_574	Ecdysone	74.2277	66.1425	70.158	69.658	70.4503	101.598	68.6476	84.632	108.086	Insect hormone biosynthesis(ko00981);;Apoptosis - fly(ko04214)	HMDB0251684	Lipids and lipid-like molecules	Steroids and steroid derivatives	Bile acids, alcohols and derivatives
neg_581	4-Phospho-D-erythronate	36.1554	42.987	34.8793	40.289	46.3607	33.4782	41.8293	42.9726	40.7298	Vitamin B6 metabolism(ko00750);;Metabolic pathways(ko01100);;Biosynthesis of cofactors(ko01240)	--	--	--	--
neg_585	2-Oxo-4-phosphonobutanoate	2194.25	2237.72	2222.73	2292.47	2447.78	2215.29	2216.03	2156.84	2076.61	Phosphonate and phosphinate metabolism(ko00440)	--	--	--	--
neg_588	6-Formylumbelliferone	35.2725	37.7298	31.0014	35.8807	41.1395	37.3312	36.2274	38.4863	33.9691	--	HMDB0039147	Phenylpropanoids and polyketides	Coumarins and derivatives	Hydroxycoumarins
neg_589	Fluoromethyl 2,2-difluoro-1-(trifluoromethyl)vinyl ether	212.473	232.869	210.055	226.218	248.034	216.647	204.659	225.986	186.896	--	HMDB0246988	Organohalogen compounds	Vinyl halides	Vinyl fluorides
neg_590	2-Pyrone-4,6-dicarboxylate	159.151	157.984	155.932	159.6	185.85	169.968	152.295	160.558	149.974	Benzoate degradation(ko00362);;Aminobenzoate degradation(ko00627);;Metabolic pathways(ko01100);;Microbial metabolism in diverse environments(ko01120)	--	--	--	--
neg_593	2-C-Methyl-D-erythritol 2,4-cyclodiphosphate	2822.94	2903.56	2872.73	2896.18	3094.47	2860.36	2762.15	2755.12	2672.89	Terpenoid backbone biosynthesis(ko00900);;Metabolic pathways(ko01100);;Biosynthesis of secondary metabolites(ko01110)	--	--	--	--
neg_595	(±)-Mevalonic acid 5-pyrophosphate tetralithium salt	32247.1	32544.7	33526.1	33553.9	31984.8	33302.7	30007.7	31790.5	30097	--	--	--	--	--
neg_609	3-(Imidazol-4-yl)-2-oxopropyl phosphate	2306.08	2365.89	2403.76	2443.39	2448.91	2328.36	2263.81	2303.01	2172.75	Histidine metabolism(ko00340);;Metabolic pathways(ko01100);;Biosynthesis of secondary metabolites(ko01110);;Biosynthesis of amino acids(ko01230)	HMDB0012236	Organic acids and derivatives	Organic phosphoric acids and derivatives	Phosphate esters
neg_610	D-Galactaro-1,5-lactone	155.786	159.191	144.787	162.649	180.029	168.485	154.163	146.647	142.467	Ascorbate and aldarate metabolism(ko00053);;Metabolic pathways(ko01100)	--	--	--	--
neg_613	5-O-(1-Carboxyvinyl)-3-phosphoshikimate	22423.1	22776.9	23231.4	23210.5	21774.2	23108.8	20961.2	21974	20917.2	Phenylalanine, tyrosine and tryptophan biosynthesis(ko00400);;Metabolic pathways(ko01100);;Biosynthesis of secondary metabolites(ko01110);;Biosynthesis of amino acids(ko01230)	--	--	--	--
neg_616	LysoPA(0:0/18:1(9Z))	112.143	121.062	107.506	400.889	113.747	129.862	133.592	150.267	70.435	--	HMDB0007851	Lipids and lipid-like molecules	Glycerophospholipids	Glycerophosphates
neg_620	2-Hydroxy-6-ketononatrienedioate	1323.1	1366.36	1376.33	1416.76	1480.81	1346.22	1380.08	1326.96	1266.44	Phenylalanine metabolism(ko00360);;Metabolic pathways(ko01100);;Microbial metabolism in diverse environments(ko01120);;Degradation of aromatic compounds(ko01220)	--	--	--	--
neg_621	Shikimate 3-phosphate	3436.27	3564.81	3580.6	3564.73	4336.03	3525.37	3415.64	3390.92	3258.83	Phenylalanine, tyrosine and tryptophan biosynthesis(ko00400);;Metabolic pathways(ko01100);;Biosynthesis of secondary metabolites(ko01110);;Biosynthesis of amino acids(ko01230)	HMDB0301781	Organic acids and derivatives	Organic phosphoric acids and derivatives	Phosphate esters
neg_626	6-Methylmercaptopurine	576.314	576.464	639.055	609.275	741.691	616.38	628.83	615.106	587.84	Drug metabolism - other enzymes(ko00983)	HMDB0060412	Organoheterocyclic compounds	Imidazopyrimidines	Purines and purine derivatives
neg_629	2-Hydroxy-3-keto-5-methylthiopentenyl-1-phosphate	542.21	558.298	558.646	560.681	611.836	591.434	537.432	555.007	529.639	Cysteine and methionine metabolism(ko00270);;Metabolic pathways(ko01100)	--	--	--	--
neg_631	Blue pigment	1833.15	1859.93	1903.97	1964.97	1931.94	1849.8	1870.96	1809.74	1716.76	Nicotinate and nicotinamide metabolism(ko00760);;Microbial metabolism in diverse environments(ko01120)	--	--	--	--
neg_636	2-Maleylacetate	505.796	516.621	519.721	523.001	572.865	497.467	541.074	490.217	467.12	Chlorocyclohexane and chlorobenzene degradation(ko00361);;Benzoate degradation(ko00362);;Fluorobenzoate degradation(ko00364);;Aminobenzoate degradation(ko00627);;Metabolic pathways(ko01100);;Microbial metabolism in diverse environments(ko01120);;Degradation of aromatic compounds(ko01220)	HMDB0060348	Organic acids and derivatives	Keto acids and derivatives	Medium-chain keto acids and derivatives
neg_638	D-Glucono-1,5-lactone 6-phosphate	479.259	493.416	541.347	530.503	587.031	525.364	485.926	530.494	482.745	Pentose phosphate pathway(ko00030);;Metabolic pathways(ko01100);;Biosynthesis of secondary metabolites(ko01110);;Microbial metabolism in diverse environments(ko01120);;Carbon metabolism(ko01200)	HMDB0001127	Organic oxygen compounds	Organooxygen compounds	Carbohydrates and carbohydrate conjugates
neg_643	Bergaptol	102.91	105.33	104.247	101.874	118.139	104.576	93.4958	96.3846	91.5571	Biosynthesis of various plant secondary metabolites(ko00999);;Biosynthesis of phenylpropanoids(ko01061);;Biosynthesis of secondary metabolites(ko01110)	HMDB0013679	Phenylpropanoids and polyketides	Coumarins and derivatives	Furanocoumarins
neg_645	PE(15:0/20:1(11Z))	45.4127	22.8519	1174.88	114.729	37.7853	1966.25	29.6743	3258.62	2519.72	--	HMDB0008900	Lipids and lipid-like molecules	Glycerophospholipids	Glycerophosphoethanolamines
neg_648	PS(18:0/18:2(9Z,12Z))	765.98	862.151	288.956	480.398	133.334	456.809	331.926	298.445	216.448	--	HMDB0012380	Lipids and lipid-like molecules	Glycerophospholipids	Glycerophosphoserines
neg_662	2-Hydroxyparaconate	6.92177	1.54302	3.2339	10.5515	2.13235	2.0372	7.14774e-06	3.26812	6.55105	C5-Branched dibasic acid metabolism(ko00660);;Metabolic pathways(ko01100)	--	--	--	--
neg_667	5-Hydroxyisourate	253.26	253.462	276.774	263.912	302.957	256.717	252.684	243.852	249.617	Purine metabolism(ko00230);;Metabolic pathways(ko01100);;Microbial metabolism in diverse environments(ko01120)	HMDB0030097	Organoheterocyclic compounds	Imidazopyrimidines	Purines and purine derivatives
neg_669	D-Fructose 1-phosphate	1239.51	1322.47	1355.4	1273.97	1325.97	1358.23	1253.36	1269.07	1230.02	Fructose and mannose metabolism(ko00051);;Phenylalanine, tyrosine and tryptophan biosynthesis(ko00400);;Metabolic pathways(ko01100);;Microbial metabolism in diverse environments(ko01120);;Phosphotransferase system (PTS)(ko02060)	HMDB0060467	Organic oxygen compounds	Organooxygen compounds	Carbohydrates and carbohydrate conjugates
neg_672	5-Deoxyribose-1-phosphate	56.9417	47.0208	55.1955	58.3795	71.4102	65.6968	58.9244	61.5291	55.7553	--	HMDB0060393	Organic oxygen compounds	Organooxygen compounds	Carbohydrates and carbohydrate conjugates
neg_678	5-Fluorodeoxyuridine monophosphate	4605.69	4661.78	4765.08	4721.63	4446	4713.54	4432.39	4534.24	4293.05	Drug metabolism - other enzymes(ko00983)	HMDB0060394	Nucleosides, nucleotides, and analogues	Pyrimidine nucleotides	Pyrimidine deoxyribonucleotides
neg_681	Oleandolide	33.2743	30.3139	36.7563	63.6664	40.913	27.7625	45.7591	35.3531	36.7635	Biosynthesis of 12-, 14- and 16-membered macrolides(ko00522);;Metabolic pathways(ko01100);;Biosynthesis of secondary metabolites(ko01110)	--	--	--	--
neg_693	Sirolimus	2.15697	5.34399	18.5614	9.33052	3.3155	60.3328	6.01756	41.6009	36.0043	Type I polyketide structures(ko01052);;Longevity regulating pathway(ko04211);;Longevity regulating pathway - worm(ko04212);;Cellular senescence(ko04218)	HMDB0015015	Benzenoids	Benzene and substituted derivatives	Benzoic acids and derivatives
neg_694	PS(15:0/20:0)	7.07774	13.9025	13.0855	7.14774e-06	6.0489	11.3754	8.56479	11.9606	12.5146	--	HMDB0112327	Lipids and lipid-like molecules	Glycerophospholipids	Glycerophosphoserines
neg_697	PS(22:1(13Z)/18:1(12Z)-2OH(9,10))	3.21444	7.60607	198.905	2.71596	0.165895	568.792	2.11009	487.574	293.256	--	HMDB0283034	--	--	--
neg_704	Undecylprodigiosin	2497.75	2210.77	2574.89	2054.3	1111.21	2087.57	2558.11	1946.08	2078.31	Prodigiosin biosynthesis(ko00333);;Metabolic pathways(ko01100);;Biosynthesis of secondary metabolites(ko01110)	HMDB0259405	Organoheterocyclic compounds	Pyrroles	Substituted pyrroles
neg_709	PE(22:4(7Z,10Z,13Z,16Z)/6 keto-PGF1alpha)	223.355	467.33	1022.57	239.02	139.397	1404.66	279.911	1197.13	873.591	--	HMDB0284054	--	--	--
neg_710	6-Epi-7-isocucurbic acid glucoside	22.0149	7.86244	10.6307	723.962	566.63	35.2185	115.776	39.4585	21.1104	--	HMDB0029782	Lipids and lipid-like molecules	Fatty Acyls	Fatty acyl glycosides
neg_712	PE(22:4(7Z,10Z,13Z,16Z)/PGF2alpha)	477.079	334.503	490.168	300.872	141.489	413.528	377.249	340.27	256.575	--	HMDB0284056	--	--	--
neg_716	PS(22:0/18:1(12Z)-2OH(9,10))	295.368	272.642	597.049	304.366	165.215	76.9988	250.85	76.2007	598.387	--	HMDB0282930	--	--	--
neg_727	Stearidonic acid	150.007	126.702	134.448	132.663	524321	172.744	396.064	142.617	146.828	alpha-Linolenic acid metabolism(ko00592);;Biosynthesis of secondary metabolites(ko01110)	HMDB0006547	Lipids and lipid-like molecules	Fatty Acyls	Lineolic acids and derivatives
neg_733	Formebolone	0.218642	0.221859	0.0217793	7.14774e-06	18854.1	0.0546826	0.215727	7.14774e-06	0.707403	--	HMDB0004631	Lipids and lipid-like molecules	Steroids and steroid derivatives	Androstane steroids
neg_735	MG(0:0/20:5(5Z,8Z,11Z,14Z,17Z)/0:0)	7.71795	16.9473	8.41911	9.18636	7.14774e-06	16.9671	1.99359	12.1662	13.3494	--	HMDB0011550	Lipids and lipid-like molecules	Endocannabinoids	--
neg_737	Fludrocortisone acetate	7.14774e-06	7.14774e-06	7.14774e-06	7.14774e-06	1961.2	7.14774e-06	7.14774e-06	7.14774e-06	7.14774e-06	--	HMDB0252329	Lipids and lipid-like molecules	Steroids and steroid derivatives	Pregnane steroids
neg_741	Prostaglandin F2alpha	77.88	80.893	62.5606	91.4638	9.90545	59.3125	68.4142	51.3859	51.8787	Arachidonic acid metabolism(ko00590);;Metabolic pathways(ko01100);;Phospholipase D signaling pathway(ko04072);;Neuroactive ligand-receptor interaction(ko04080);;Serotonergic synapse(ko04726);;Ovarian steroidogenesis(ko04913);;Oxytocin signaling pathway(ko04921);;Bile secretion(ko04976)	HMDB0001139	Lipids and lipid-like molecules	Fatty Acyls	Eicosanoids
neg_743	1,28-Octacosanediol diferulate	2878.25	2711.08	2503.5	2999.1	2166.68	2616.26	2727.33	2606.03	2326.96	--	HMDB0038065	Phenylpropanoids and polyketides	Cinnamic acids and derivatives	Hydroxycinnamic acids and derivatives
neg_747	PS(20:2(11Z,14Z)/20:4(6Z,8E,10E,14Z)-2OH(5S,12R))	7.83105	14.8817	35.4215	33.568	7.14774e-06	58.1657	15.4937	64.5618	29.553	--	HMDB0282289	--	--	--
neg_751	11-Dehydrocorticosterone	7.14774e-06	7.14774e-06	7.14774e-06	7.14774e-06	199.053	7.14774e-06	7.14774e-06	7.14774e-06	7.14774e-06	Steroid hormone biosynthesis(ko00140)	HMDB0004029	Lipids and lipid-like molecules	Steroids and steroid derivatives	Hydroxysteroids
neg_8	Dimethylarsinous acid	50.6631	11.9019	13.3786	49.262	99.2426	25.0823	30.4127	19.1427	35.7879	Chemical carcinogenesis - reactive oxygen species(ko05208)	--	--	--	--
neg_894	UDP-2,3-diacetamido-2,3-dideoxy-alpha-D-glucuronate	130.519	153.244	165.724	138.472	182.927	150.268	164.078	138.421	144.814	Amino sugar and nucleotide sugar metabolism(ko00520);;O-Antigen nucleotide sugar biosynthesis(ko00541);;Metabolic pathways(ko01100);;Biosynthesis of nucleotide sugars(ko01250)	--	--	--	--
neg_896	Isocoumarin	215.975	245.037	224.724	252.155	295.58	217.165	232.57	208.434	224.017	--	HMDB0253625	Phenylpropanoids and polyketides	Isocoumarins and derivatives	--
neg_898	2-Chloro-L-phenylalanine	17258.7	18193.9	17057.6	18071.3	21055.2	16693.3	15779.6	15848.2	14879.7	--	--	--	--	--
neg_899	Lamivudine sulfoxide	83.7055	72.9636	70.4197	66.6985	80.6099	71.9425	80.5697	72.8083	68.8975	--	HMDB0060599	Nucleosides, nucleotides, and analogues	Nucleoside and nucleotide analogues	--
neg_9	Bromobenzene-3,4-oxide	6.55869	7.14774e-06	1.49136	19.6107	36.1113	12.7838	7.30263	3.67971	9.22727	Metabolism of xenobiotics by cytochrome P450(ko00980)	HMDB0060448	Organoheterocyclic compounds	Epoxides	--
neg_904	Indole	194.532	209.107	218.525	224.703	253.518	191.226	197.097	189.884	188.138	Tryptophan metabolism(ko00380);;Phenylalanine, tyrosine and tryptophan biosynthesis(ko00400);;Benzoxazinoid biosynthesis(ko00402);;Biosynthesis of various plant secondary metabolites(ko00999);;Metabolic pathways(ko01100);;Biosynthesis of secondary metabolites(ko01110);;Protein digestion and absorption(ko04974)	HMDB0000738	Organoheterocyclic compounds	Indoles and derivatives	Indoles
neg_906	Thiocysteine	13.91	28.6583	19.4773	36.9638	56.9804	25.8427	45.3128	13.7234	18.1515	Cysteine and methionine metabolism(ko00270);;Metabolic pathways(ko01100)	HMDB0003585	Organic acids and derivatives	Carboxylic acids and derivatives	Amino acids, peptides, and analogues
neg_907	Hippurate	5432.33	5781.08	5494.81	5832.04	6820.61	5258.86	5149.79	5033.91	4728.21	Metabolic pathways(ko01100)	HMDB0000714	Benzenoids	Benzene and substituted derivatives	Benzoic acids and derivatives
neg_908	(2S)-2-Amino-3-[4-[(2S)-2-amino-3-(4-hydroxyphenyl)propanoyl]oxy-3-chlorophenyl]propanoic acid	40.2659	38.5374	28.9021	28.9411	42.3266	26.8692	32.2819	22.4884	21.3926	--	HMDB0260141	Organic acids and derivatives	Carboxylic acids and derivatives	Amino acids, peptides, and analogues
neg_909	4-Demethylpremithramycinone	55.4524	62.593	52.728	58.5574	66.2039	58.0424	61.6386	62.3278	53.8901	Biosynthesis of type II polyketide products(ko01057);;Metabolic pathways(ko01100);;Biosynthesis of secondary metabolites(ko01110)	--	--	--	--
neg_912	Emtricitabine	22.0985	24.6443	21.1942	23.012	18.4266	20.3953	35.5936	22.3877	20.9425	--	HMDB0015017	Nucleosides, nucleotides, and analogues	Nucleoside and nucleotide analogues	3'-thia pyrimidine nucleosides
neg_913	FAD	168.016	153.087	141.876	151.685	180.684	118.164	388.492	331.412	297.639	Riboflavin metabolism(ko00740);;Metabolic pathways(ko01100);;Biosynthesis of secondary metabolites(ko01110);;Biosynthesis of cofactors(ko01240);;Vitamin digestion and absorption(ko04977)	HMDB0001248	Nucleosides, nucleotides, and analogues	Flavin nucleotides	--
neg_915	Flavogallol	936.209	1006.7	1002.04	1066.75	1241.34	921.491	984.126	942.766	887.894	--	HMDB0302901	Phenylpropanoids and polyketides	Tannins	Hydrolyzable tannins
neg_918	2'-Deoxy-5-hydroxymethylcytidine-5'-triphosphate	23.945	53.3889	48.8934	62.3121	104.649	42.3422	76.5484	48.37	52.6854	Pyrimidine metabolism(ko00240)	--	--	--	--
neg_932	10-Acetoxyoleuropein	7.14774e-06	7.14774e-06	7.14774e-06	7.14774e-06	4525.98	7.14774e-06	7.14774e-06	7.14774e-06	7.14774e-06	--	HMDB0035216	Hydrocarbon derivatives	Tropones	Tropolones
neg_934	Methyl nogalonate	30.3064	31.1301	32.1622	26.382	33.7352	32.8566	24.0136	28.1308	23.8108	Biosynthesis of type II polyketide products(ko01057);;Metabolic pathways(ko01100);;Biosynthesis of secondary metabolites(ko01110)	--	--	--	--
neg_954	Tenacigenin B	234.944	12.3864	33.2327	7.14774e-06	7.14774e-06	1.87459	7.14774e-06	7.14774e-06	3.5169	--	HMDB0258810	Organoheterocyclic compounds	Oxepanes	--
neg_963	Phosphoramidic acid	5.72659	5.18597	11.9594	3.74625	8.05608	16.2969	7.0625	15.1735	12.7408	--	HMDB0256489	Homogeneous non-metal compounds	Non-metal oxoanionic compounds	Non-metal phosphonates
neg_966	Valienone 7-phosphate	4.04262	10.7213	16.2512	12.6602	11.1615	13.7085	18.0723	15.521	14.794	Acarbose and validamycin biosynthesis(ko00525);;Metabolic pathways(ko01100);;Biosynthesis of secondary metabolites(ko01110)	--	--	--	--
neg_971	2-(5-Fluoropentyl)-2-methylmalonic acid	39.63	28.4221	38.8058	27.8604	40.1189	39.0185	34.3529	35.6729	32.6891	--	HMDB0254798	Lipids and lipid-like molecules	Fatty Acyls	Fatty acids and conjugates
neg_977	1-[Ethyl-(6-hydrazinylpyridazin-3-yl)amino]propan-2-ol	228.64	220.502	209.625	227.965	240.745	238.454	198.046	245.82	238.914	--	HMDB0243808	Organic nitrogen compounds	Organonitrogen compounds	Amines
neg_980	Daucic acid	1.07273	1.68237	4.63785	7.14774e-06	7.14774e-06	8.13665	2.99428	5.19697	5.43835	--	HMDB0031665	Organic acids and derivatives	Hydroxy acids and derivatives	Beta hydroxy acids and derivatives
neg_987	N'-(1,6-Dihydro-6-oxo-2-pyridinyl)-N,N-dipropylmethanimidamide	368.478	457.429	628.52	521.889	515.396	396.63	463.063	508.086	616.519	--	HMDB0249850	Organoheterocyclic compounds	Pyridines and derivatives	Hydropyridines
neg_988	Capryloylglycine	707.45	907.529	1224.8	953.056	1094.71	750.45	882.742	984.809	1232.65	--	HMDB0000832	Organic acids and derivatives	Carboxylic acids and derivatives	Amino acids, peptides, and analogues
neg_989	Alprenolol	575.49	722.782	962.853	691.729	786.461	609.658	670.196	791.764	953.756	--	HMDB0015004	Benzenoids	Phenol ethers	--
neg_993	3,4-Dihydroxy-9,10-secoandrosta-1,3,5(10)-triene-9,17-dione	164.56	220.984	237.038	260.664	259.594	157.396	213.7	193.399	247.145	Steroid degradation(ko00984);;Metabolic pathways(ko01100);;Microbial metabolism in diverse environments(ko01120);;Degradation of aromatic compounds(ko01220)	--	--	--	--
neg_999	Epiacoronene	26.117	16.538	26.0702	17.7728	16.5344	40.8893	17.7369	25.2112	31.7506	--	HMDB0031349	Organic oxygen compounds	Organooxygen compounds	Carbonyl compounds
pos_1	3-Phospho-D-glycerate	6.00621	5.64366	8.59842	9.63956	8.67855	7.02823	7.79567	7.6426	6.00105	Glycolysis / Gluconeogenesis(ko00010);;Pentose phosphate pathway(ko00030);;Glycine, serine and threonine metabolism(ko00260);;Cysteine and methionine metabolism(ko00270);;Glycerolipid metabolism(ko00561);;Glyoxylate and dicarboxylate metabolism(ko00630);;Methane metabolism(ko00680);;Carbon fixation in photosynthetic organisms(ko00710);;Biosynthesis of various other secondary metabolites(ko00997);…	HMDB0000807	Organic oxygen compounds	Organooxygen compounds	Carbohydrates and carbohydrate conjugates
pos_1000	3-Phenyl-2-propenyl	148.824	148.371	185.954	140.886	166.172	164.463	188.594	193.414	232.037	--	HMDB0250264	Benzenoids	Benzene and substituted derivatives	--
pos_1001	Armillarin	29528	29133.2	32756.6	26946.8	20002.4	30766.2	31202.5	36136.3	39579.5	--	HMDB0039380	Organic oxygen compounds	Organooxygen compounds	Carbohydrates and carbohydrate conjugates
pos_1002	(-)-Fumigaclavine B	12.6557	11.9765	12.4243	10.0931	11.5748	13.2609	12.1646	14.7969	15.716	--	HMDB0030201	Organic acids and derivatives	Carboxylic acids and derivatives	Amino acids, peptides, and analogues
pos_1004	N,N-dimethyl-Safingol	2247.29	2165.63	2671.97	5167.82	5195.09	2990.27	2272.41	1755.03	1855.31	--	--	--	--	--
pos_1006	22-Hydroxydocosanoic acid	2663.52	2628.21	3311.43	4329.39	3545.01	3228.93	3117.12	2582.72	2601.05	Cutin, suberine and wax biosynthesis(ko00073)	HMDB0302963	Lipids and lipid-like molecules	Fatty Acyls	Fatty acids and conjugates
pos_1008	(1E,4S,5E,7R)-Germacra-1(10),5-dien-11-ol	131.271	130.237	153.247	173.336	125.103	146.495	161.587	143.793	149.134	Sesquiterpenoid and triterpenoid biosynthesis(ko00909);;Biosynthesis of terpenoids and steroids(ko01062);;Metabolic pathways(ko01100);;Biosynthesis of secondary metabolites(ko01110)	--	--	--	--
pos_1009	24-Methylenelophenol	177.108	182.203	203.591	173.718	167.213	222.506	192.011	185.159	183.205	Steroid biosynthesis(ko00100);;Metabolic pathways(ko01100);;Biosynthesis of secondary metabolites(ko01110)	HMDB0006846	Lipids and lipid-like molecules	Steroids and steroid derivatives	Ergostane steroids
pos_1010	Dodecanoic acid	601.493	583.511	740.494	805.497	573.311	696.781	736.534	651.682	646.895	Fatty acid biosynthesis(ko00061);;Prodigiosin biosynthesis(ko00333);;Metabolic pathways(ko01100);;Biosynthesis of secondary metabolites(ko01110)	HMDB0000638	Lipids and lipid-like molecules	Fatty Acyls	Fatty acids and conjugates
pos_1016	LysoPE(20:4(8Z,11Z,14Z,17Z)/0:0)	214.838	237.971	218.041	1527.78	1981.69	630.719	220.284	170.845	168.818	--	HMDB0011518	Lipids and lipid-like molecules	Glycerophospholipids	Glycerophosphoethanolamines
pos_1018	1-Oleoyl-sn-glycero-3-phosphocholine	41.718	45.7486	45.4319	104.994	180.385	76.1073	26.6057	27.7429	24.0439	--	HMDB0002815	Lipids and lipid-like molecules	Glycerophospholipids	Glycerophosphocholines
pos_1020	Eicosanoyl-EA	1306.45	1177.47	1438.54	2390.48	1453.1	1544.02	1425.18	1112.46	1111.41	--	HMDB0248559	Organic nitrogen compounds	Organonitrogen compounds	Amines
pos_1021	Cyclododecanone	540.592	583.175	424.208	268.06	694.029	678.024	496.451	445.88	420.996	--	HMDB0031341	Organic oxygen compounds	Organooxygen compounds	Carbonyl compounds
pos_1024	Campesterol	575.584	528.11	618.959	715.301	307.592	606.804	734.717	549.101	507.715	Steroid biosynthesis(ko00100);;Brassinosteroid biosynthesis(ko00905);;Biosynthesis of plant secondary metabolites(ko01060);;Biosynthesis of terpenoids and steroids(ko01062);;Biosynthesis of plant hormones(ko01070);;Metabolic pathways(ko01100);;Biosynthesis of secondary metabolites(ko01110)	HMDB0002869	Lipids and lipid-like molecules	Steroids and steroid derivatives	Ergostane steroids
pos_1025	Obtusifoliol	222.272	200.664	247.751	235.464	148.582	204.023	270.654	242.892	236.173	Steroid biosynthesis(ko00100);;Metabolic pathways(ko01100);;Biosynthesis of secondary metabolites(ko01110)	HMDB0001242	Lipids and lipid-like molecules	Steroids and steroid derivatives	Ergostane steroids
pos_1026	Palmitoylcarnitine	2597.18	2816.59	3051.94	4333.08	4177.83	4408.58	1921.8	1464.73	1355.97	--	HMDB0000222	Lipids and lipid-like molecules	Fatty Acyls	Fatty acid esters
pos_1027	Ile Asn Val Ser	6.05287	6.41547	9.22739	4.36711	3.68691	6.01806	7.29075	11.4678	11.9539	--	--	--	--	--
pos_1031	5-Amino-5-(4-hydroxybenzyl)-6-(D-ribitylimino)-5,6-dihydrouracil	7.14774e-06	7.14774e-06	7.14774e-06	7.14774e-06	680.725	7.14774e-06	7.14774e-06	7.14774e-06	7.14774e-06	Methane metabolism(ko00680);;Metabolic pathways(ko01100);;Microbial metabolism in diverse environments(ko01120);;Biosynthesis of cofactors(ko01240)	--	--	--	--
pos_1032	3-Hydroxy-6,8-dimethoxy-7(11)-eremophilen-12,8-olide	30.0275	29.612	42.7689	32.8365	46.6545	35.9655	36.0215	34.7527	37.0056	--	HMDB0040756	Lipids and lipid-like molecules	Prenol lipids	Terpene lactones
pos_1033	LysoPE(0:0/22:5(4Z,7Z,10Z,13Z,16Z))	7.14774e-06	7.14774e-06	7.14774e-06	9.51566	13.059	0.668403	7.14774e-06	7.14774e-06	7.14774e-06	--	HMDB0011494	Lipids and lipid-like molecules	Glycerophospholipids	Glycerophosphoethanolamines
pos_1035	1-Palmitoyl-2-hydroxy-sn-glycero-3-phosphoethanolamine	7.14774e-06	7.14774e-06	7.14774e-06	7.79259	12.9442	1.07255	7.14774e-06	7.14774e-06	7.14774e-06	--	HMDB0011503	Lipids and lipid-like molecules	Glycerophospholipids	Glycerophosphoethanolamines
pos_1037	22alpha-Hydroxy-5alpha-campestan-3-one	2.82272	0.745979	1.14242	0.486337	1.98284	21.1416	0.696216	1.15405	2.80275	Brassinosteroid biosynthesis(ko00905);;Metabolic pathways(ko01100);;Biosynthesis of secondary metabolites(ko01110)	HMDB0012112	Lipids and lipid-like molecules	Steroids and steroid derivatives	Bile acids, alcohols and derivatives
pos_1039	LysoPE(20:3(5Z,8Z,11Z)/0:0)	13.6896	11.7326	6.96303	108.839	155.118	35.5317	16.9934	10.0187	10.6413	--	HMDB0011515	Lipids and lipid-like molecules	Glycerophospholipids	Glycerophosphoethanolamines
pos_1040	2-Hydroxy-4-oxo-5,12-heneicosadien-1-yl acetate	7.14774e-06	7.14774e-06	7.14774e-06	4.59695	8.34047	7.14774e-06	7.14774e-06	7.14774e-06	7.14774e-06	--	HMDB0039403	Lipids and lipid-like molecules	Fatty Acyls	Fatty alcohols
pos_1041	7-Dehydrocholesterol	650.635	791.505	710.194	1014.28	1474.49	1195.75	417.144	352.062	357.721	Steroid biosynthesis(ko00100);;Insect hormone biosynthesis(ko00981);;Metabolic pathways(ko01100);;Biosynthesis of secondary metabolites(ko01110)	HMDB0000032	Lipids and lipid-like molecules	Steroids and steroid derivatives	Cholestane steroids
pos_1043	Valylphenylalanine	48.9382	60.9622	52.4634	112.853	95.7099	117.762	103.446	98.9706	91.9692	--	HMDB0029134	Organic acids and derivatives	Carboxylic acids and derivatives	Amino acids, peptides, and analogues
pos_1046	1-Methoxy-2-methylbenzene	9.86326	9.1526	8.32731	10.315	9.63596	8.09323	8.00151	9.25555	7.86948	--	HMDB0032074	Benzenoids	Phenol ethers	Anisoles
pos_1048	L-Oleandrosyl-oleandolide	8.40576	7.04405	8.2326	19.7622	41.8183	20.9701	11.9604	6.33174	6.21863	Biosynthesis of 12-, 14- and 16-membered macrolides(ko00522);;Metabolic pathways(ko01100);;Biosynthesis of secondary metabolites(ko01110)	--	--	--	--
pos_1050	Nebramycin 5'	0.446801	0.353425	7.14774e-06	15.9396	28.527	3.40156	7.14774e-06	7.14774e-06	7.14774e-06	Neomycin, kanamycin and gentamicin biosynthesis(ko00524);;Biosynthesis of secondary metabolites(ko01110)	--	--	--	--
pos_1052	Phytolaccoside A	5.76805	13.2172	9.06103	10.8374	7.14774e-06	5.52424	39.1457	58.61	64.6	--	HMDB0034642	Lipids and lipid-like molecules	Prenol lipids	Triterpenoids
pos_1053	PC(16:0/0:0)[U] / PC(16:0/0:0)[rac]	1460.67	1431.87	1793.66	1716.84	1889.03	1002.61	3310.19	2467.53	2348.37	--	--	--	--	--
pos_1055	10-Undecen-1-ol	137.692	133.136	137.235	1004.36	1752.94	251.476	129.818	97.0488	102.659	--	HMDB0031016	Lipids and lipid-like molecules	Fatty Acyls	Fatty alcohols
pos_1056	3-(2-Heptenyloxy)-2-hydroxypropyl undecanoate	6.78168	3.62144	4.61566	64.2486	120.516	19.5102	9.81825	7.84107	6.07499	--	HMDB0034031	Lipids and lipid-like molecules	Glycerolipids	Diradylglycerols
pos_1057	(2-Acetyloxy-3-hydroxypropyl) (E)-octadec-9-enoate	7.14774e-06	7.14774e-06	7.14774e-06	6.26675	10.8205	0.591611	7.14774e-06	7.14774e-06	7.14774e-06	--	HMDB0242459	Lipids and lipid-like molecules	Glycerolipids	Diradylglycerols
pos_1060	24-Hydroxytetracosanoic acid	277.302	255.16	327.717	887.621	1410.31	364.169	282.595	216.175	234.975	--	HMDB0302964	Lipids and lipid-like molecules	Fatty Acyls	Fatty acids and conjugates
pos_1063	2,6-Dimethylphenol	17.5693	21.4731	19.4108	17.4519	18.249	20.2989	17.5683	20.9445	20.5181	--	HMDB0032150	Benzenoids	Phenols	Cresols
pos_1064	2(R)-hydroxydocosanoic acid	2.66962	1.54819	0.97827	2.97587	7.95674	2.36861	2.15762	1.61261	2.77183	--	HMDB0061660	Lipids and lipid-like molecules	Fatty Acyls	Fatty acids and conjugates
pos_1065	Decanal propyleneglycol acetal	115.42	107.464	141.052	215.586	296.172	148.78	125.054	103.605	109.162	--	HMDB0032211	Organoheterocyclic compounds	Dioxolanes	1,3-dioxolanes
pos_1066	LysoPC(18:0/0:0)	1.85403	2.17225	0.683956	8.81582	11.4802	3.21167	2.43349	3.29496	1.74105	--	HMDB0010384	Lipids and lipid-like molecules	Glycerophospholipids	Glycerophosphocholines
pos_1067	LysoPC(18:1(9Z)/0:0)	137.519	142.732	138.938	547.592	1129.26	207.526	200.409	166.55	159.858	--	HMDB0002815	Lipids and lipid-like molecules	Glycerophospholipids	Glycerophosphocholines
pos_1070	Epioxylubimin	146.839	145.29	160.404	142.288	146.31	171.164	149.267	162.754	157.94	--	HMDB0035613	Lipids and lipid-like molecules	Prenol lipids	Sesquiterpenoids
pos_1075	PE(18:1(9Z)/0:0)	248.028	241.275	277.625	533.603	695.272	306.073	620.208	506.381	486.985	--	--	--	--	--
pos_1076	CPA(18:0/0:0)	208.985	198.29	244.755	205.631	160.221	135.912	308.813	255.67	237.604	--	HMDB0007004	Lipids and lipid-like molecules	Glycerophospholipids	Glycerophosphates
pos_1078	4-Ethylphenol	16.3896	17.6598	18.7001	18.8693	15.3152	18.2855	18.4292	17.85	15.906	Bisphenol degradation(ko00363);;Microbial metabolism in diverse environments(ko01120)	HMDB0029306	Benzenoids	Phenols	1-hydroxy-2-unsubstituted benzenoids
pos_1080	DG(O-18:0/2:0/0:0)	1088.88	1149.31	1171.78	1199.97	1588.13	1152.84	248.416	181.972	174.797	--	HMDB0011147	Lipids and lipid-like molecules	Glycerolipids	Diradylglycerols
pos_1081	PC(0:0/18:1(6Z))	926.506	946.451	1139.61	1301.83	1565.5	777.335	2231.45	1831.04	1660.85	--	--	--	--	--
pos_1083	(1R,3S,5E)-5-[(2E)-2-[(1R,3As,7aR)-1-[(2R,3E,5E)-7-hydroxy-5,7-dimethylocta-3,5-dien-2-yl]-7a-methyl-2,3,3a,5,6,7-hexahydro-1H-inden-4-ylidene]ethylidene]-4-methylidenecyclohexane-1,3-diol	137.941	130.231	173.159	149.584	158.821	93.0251	277.155	210.706	202.174	--	HMDB0260074	Lipids and lipid-like molecules	Steroids and steroid derivatives	Vitamin D and derivatives
pos_1084	4-Methylbenzyl alcohol	21.8985	26.1076	27.7486	26.1079	26.9321	24.7636	23.0894	25.047	24.9459	Xylene degradation(ko00622);;Metabolic pathways(ko01100);;Microbial metabolism in diverse environments(ko01120);;Degradation of aromatic compounds(ko01220)	HMDB0041609	Benzenoids	Benzene and substituted derivatives	Benzyl alcohols
pos_1085	(2R,3R)-3-Methylornithinyl-N6-lysine	34.3047	25.8237	28.7381	18.3877	12.5208	7.19853	25.6756	27.7694	34.6031	Lysine biosynthesis(ko00300);;Metabolic pathways(ko01100);;Microbial metabolism in diverse environments(ko01120)	--	--	--	--
pos_1086	MG(18_2(9Z,12Z)_0_0_0_0)[rac]	6.77637	3.82144	8.33763	12.0625	6.02389	5.19562	14.0149	14.5069	5.82984	--	--	--	--	--
pos_1087	Isoketocamphoric acid	22.567	24.3426	28.4447	24.8207	29.5047	24.3928	27.7504	20.7742	25.9904	--	HMDB0301824	Lipids and lipid-like molecules	Fatty Acyls	Fatty acids and conjugates
pos_1090	Oleoylcarnitine	34.4573	31.2987	47.4662	29.8889	30.3077	18.7226	60.4368	52.6816	46.8618	--	HMDB0005065	Lipids and lipid-like molecules	Fatty Acyls	Fatty acid esters
pos_1091	1-Stearoylglycerophosphoserine	179.748	185.795	195.746	185.48	288.267	278.682	338.037	263.835	288.054	--	HMDB0061698	Lipids and lipid-like molecules	Glycerophospholipids	Glycerophosphoserines
pos_1092	Sorbitan palmitate	18.2911	18.943	18.9664	17.5507	23.9874	25.3027	30.9076	25.625	32.4406	--	HMDB0029887	Lipids and lipid-like molecules	Fatty Acyls	Fatty acid esters
pos_1093	gemeprost	13.4386	24.4142	18.9977	41.4256	22.7074	22.3119	41.6403	37.7588	22.794	--	HMDB0252671	Lipids and lipid-like molecules	Fatty Acyls	Fatty alcohols
pos_1094	1-heptadecanoyl-sn-glycero-3-phosphocholine	12.6477	15.948	16.8986	16.604	23.9535	12.8837	16.4903	6.97472	4.34264	--	--	--	--	--
pos_1095	Lyso-PAF C-16	24.0163	23.1149	31.9695	21.7169	20.0925	15.7345	38.0975	39.5528	39.6006	--	--	--	--	--
pos_1099	1-Heneicosanoyl-glycero-3-phosphoserine	86.3966	86.1978	113.148	111.171	170.498	137.185	126.133	96.0457	105.488	--	HMDB0243883	Lipids and lipid-like molecules	Glycerophospholipids	Glycerophosphoserines
pos_1103	Phthalic acid	143.247	140.965	160.154	144.426	172.737	152.261	165.489	136.797	148.574	--	HMDB0002107	Benzenoids	Benzene and substituted derivatives	Benzoic acids and derivatives
pos_1104	Phthalic acid Mono-2-ethylhexyl Ester	3107.7	2921.69	2900.45	3152.34	3113.87	3028.87	2900.14	2649.91	2648.73	--	HMDB0013248	Benzenoids	Benzene and substituted derivatives	Benzoic acids and derivatives
pos_1105	Leucyl-Asparagine	39.2683	34.2343	33.9779	39.5132	62.0187	56.6191	64.9217	55.4841	57.1755	--	HMDB0028924	Organic acids and derivatives	Carboxylic acids and derivatives	Amino acids, peptides, and analogues
pos_1106	Anofinic acid	397.784	394.951	417.739	428.96	441.833	414.397	403.203	383.96	396.293	--	HMDB0033303	Organoheterocyclic compounds	Benzopyrans	1-benzopyrans
pos_1107	FRIEDELIN	8.45675	8.804	7.56268	11.9865	17.5761	32.6077	7.14774e-06	0.704506	2.84806	--	HMDB0252487	Lipids and lipid-like molecules	Prenol lipids	Triterpenoids
pos_1108	Monoethylhexyl phthalic acid	66.8798	63.1021	54.088	64.9313	65.4906	62.1946	51.7006	40.7386	53.2063	--	HMDB0013248	Benzenoids	Benzene and substituted derivatives	Benzoic acids and derivatives
pos_1109	trans,trans-Farnesyl phosphate	80.7434	77.3995	80.4504	73.3857	88.1352	89.0467	113.991	87.3622	102.435	Terpenoid backbone biosynthesis(ko00900);;Biosynthesis of secondary metabolites(ko01110)	--	--	--	--
pos_1112	1-(13Z,16Z-docosadienoyl)-glycero-3-phosphate	2.99913	3.9164	1.55962	44.4138	83.0156	12.9434	5.31677	2.12001	0.327004	--	HMDB0062306	Lipids and lipid-like molecules	Glycerophospholipids	Glycerophosphates
pos_1115	Goshonoside F1	27.1687	20.4205	16.9418	23.124	28.6174	17.6289	46.2831	26.4228	39.9977	--	HMDB0038539	Lipids and lipid-like molecules	Prenol lipids	Terpene glycosides
pos_1116	1-(2,3-Dihydro-1H-pyrrolizin-5-yl)-1,4-pentanedione	27.1255	31.4352	33.0689	31.7068	34.7214	31.6802	33.2525	30.037	33.6751	--	HMDB0040046	Organoheterocyclic compounds	Pyrrolizines	--
pos_1119	PE(18:0/0:0)	372.368	375.041	441.727	455.549	479.751	320.014	447.021	367.882	350.833	--	--	--	--	--
pos_1120	(13Z)-3-Hydroxyicos-13-enoylcarnitine	3.49337	2.53482	2.08819	17.8949	34.1573	4.80174	5.39235	1.60299	2.60027	--	HMDB0241573	Lipids and lipid-like molecules	Fatty Acyls	Fatty acid esters
pos_1122	Tetracosanoic acid	28.0706	25.0351	36.1348	29.4709	28.8515	34.8078	30.2576	28.5292	27.3655	Biosynthesis of unsaturated fatty acids(ko01040)	HMDB0002003	Lipids and lipid-like molecules	Fatty Acyls	Fatty acids and conjugates
pos_1125	N-Acetylkynurenine	26.8426	23.8041	24.6671	23.1496	30.0738	21.9554	24.404	21.9176	23.3998	--	HMDB0240342	Organic oxygen compounds	Organooxygen compounds	Carbonyl compounds
pos_1127	12-OPDA	27.7644	44.0002	21.6693	59.3045	71.6213	32.8846	39.6648	21.7204	20.0521	alpha-Linolenic acid metabolism(ko00592);;Metabolic pathways(ko01100);;Biosynthesis of secondary metabolites(ko01110)	HMDB0301804	Lipids and lipid-like molecules	Fatty Acyls	Eicosanoids
pos_1130	Glycerol 1-myristate	17.4507	19.9583	30.3455	69.0917	33.1632	18.5262	33.0996	41.7181	24.0619	--	HMDB0304951	Lipids and lipid-like molecules	Glycerolipids	Monoradylglycerols
pos_1131	PC(0:0/18:0)	5464.28	5234.3	6204.63	7003.6	6833.4	4877.85	2560.74	1844.08	1783.15	--	HMDB0011128	Lipids and lipid-like molecules	Glycerophospholipids	Glycerophosphocholines
pos_1132	Dihydromonacolin L acid	50.8697	55.3813	41.8663	32.3622	85.6422	35.1441	94.5655	31.1109	46.1103	Biosynthesis of various other secondary metabolites(ko00997);;Metabolic pathways(ko01100);;Biosynthesis of secondary metabolites(ko01110)	--	--	--	--
pos_1133	Rottlerin	48.0496	47.868	48.0466	55.1535	55.1352	52.2419	46.1769	38.701	39.5281	--	--	--	--	--
pos_1138	Dihydrobiopterin	81.8351	88.3354	95.0789	99.637	97.2333	92.3871	82.6918	81.2328	78.4722	Folate biosynthesis(ko00790);;Metabolic pathways(ko01100)	HMDB0000038	Organoheterocyclic compounds	Pteridines and derivatives	Pterins and derivatives
pos_1141	L-Histidinol	121.548	127.606	127.879	124.217	129.928	128.75	119.499	115.18	120.925	Histidine metabolism(ko00340);;Metabolic pathways(ko01100);;Biosynthesis of secondary metabolites(ko01110);;Biosynthesis of amino acids(ko01230)	HMDB0003431	Organic nitrogen compounds	Organonitrogen compounds	Amines
pos_1142	LysoPA(O-18:0/0:0)	144.519	143.974	156.978	154.801	151.824	116.516	210.402	187.656	177.868	--	HMDB0011144	Lipids and lipid-like molecules	Glycerophospholipids	Glycerophosphates
pos_1144	Acetyl tributyl citrate	1404.34	1449.21	1335.87	1332.51	1473.13	1525.98	1450.85	1265.23	1274.49	--	HMDB0034159	Organic acids and derivatives	Carboxylic acids and derivatives	Tetracarboxylic acids and derivatives
pos_1145	Taurolithocholic acid	111.365	124.953	109.921	73.4475	97.7582	125.928	103.06	100.406	116.067	--	HMDB0000722	Lipids and lipid-like molecules	Steroids and steroid derivatives	Bile acids, alcohols and derivatives
pos_1146	PG(18:0/18:0)	18.6083	19.1098	34.0675	26.7332	20.9148	25.6083	25.3047	27.173	35.9566	--	HMDB0010602	Lipids and lipid-like molecules	Glycerophospholipids	Glycerophosphoglycerols
pos_1148	9,10,13-TriHOME	268.389	251.593	336.896	263.211	206.226	398.009	309.259	261.213	284.213	Linoleic acid metabolism(ko00591)	HMDB0004710	Lipids and lipid-like molecules	Fatty Acyls	Fatty acids and conjugates
pos_1153	Dicyclopentadiene	90.8365	78.9109	72.8227	129.808	157.026	93.1078	116.272	112.996	134.824	--	HMDB0251216	Hydrocarbons	Polycyclic hydrocarbons	--
pos_1154	5-Hydroxycarvone	7.13309	2.15181	3.23576	13.2369	14.7063	3.4401	8.14631	5.76215	6.2993	--	HMDB0302755	Lipids and lipid-like molecules	Prenol lipids	Monoterpenoids
pos_1155	Farnesyl acetone	1710.8	2576.67	3879.19	2084.89	1189.73	921.66	939.646	1521.1	1690.86	--	--	--	--	--
pos_1156	4-Methylamphetamine	102.796	83.4262	82.5489	171.101	188.319	105.745	125.759	126.701	162.433	--	HMDB0246503	Benzenoids	Benzene and substituted derivatives	Phenethylamines
pos_1157	Carthamoside A1	17.6409	16.5763	18.7518	27.1857	34.9549	19.0438	22.0388	25.451	26.5937	--	HMDB0302042	Lipids and lipid-like molecules	Fatty Acyls	Fatty acyl glycosides
pos_1158	LysoPG(16:0/0:0)	27938.9	22852.3	20603	43875.3	45240.1	24761.9	31419	30705.2	34809.2	--	HMDB0240601	Lipids and lipid-like molecules	Glycerophospholipids	Glycerophosphoglycerols
pos_1160	Glyuranolide	15764.2	13392.7	10565.6	18203.7	19009.4	12645.9	15996.9	15496.2	17414.4	--	HMDB0038745	Lipids and lipid-like molecules	Prenol lipids	Triterpenoids
pos_1161	Pikromycin	150.636	128.113	103.548	201.3	204.204	133.263	158.46	153.16	159.733	Biosynthesis of 12-, 14- and 16-membered macrolides(ko00522);;Type I polyketide structures(ko01052);;Metabolic pathways(ko01100);;Biosynthesis of secondary metabolites(ko01110)	--	--	--	--
pos_1165	8,8a-Deoxyoleandolide	32.2365	33.262	7.14774e-06	24.7554	24.778	26.3648	26.5074	33.7561	5.31282	Biosynthesis of 12-, 14- and 16-membered macrolides(ko00522);;Metabolic pathways(ko01100);;Biosynthesis of secondary metabolites(ko01110)	--	--	--	--
pos_1166	Hexacosanoic acid	203.182	207.916	243.965	190.311	204.013	238.463	194.055	209.418	178.737	--	HMDB0002356	Lipids and lipid-like molecules	Fatty Acyls	Fatty acids and conjugates
pos_1171	3-Geranylgeranylindole	15.7335	12.7002	18.6386	11.0773	5.63362	14.1489	21.9519	18.5059	24.3181	Indole diterpene alkaloid biosynthesis(ko00403);;Metabolic pathways(ko01100);;Biosynthesis of secondary metabolites(ko01110)	--	--	--	--
pos_1172	Tetranor-PGEM	27.4075	26.0352	32.106	22.5918	27.7423	29.1265	24.2527	26.4208	29.0411	--	HMDB0253059	Organic acids and derivatives	Keto acids and derivatives	Medium-chain keto acids and derivatives
pos_1173	8-Methyl-6-nonenoic acid	20.3582	20.1464	21.8704	17.1524	27.0197	16.1406	22.7203	19.9923	25.5974	Biosynthesis of various alkaloids(ko00996);;Biosynthesis of alkaloids derived from shikimate pathway(ko01063);;Metabolic pathways(ko01100);;Biosynthesis of secondary metabolites(ko01110)	HMDB0012183	Lipids and lipid-like molecules	Fatty Acyls	Fatty acids and conjugates
pos_1174	Tetraethylene glycol monododecyl ether	52.288	49.2855	46.0296	44.5012	54.3596	56.0649	58.6532	58.1009	62.9964	--	HMDB0246913	Organic oxygen compounds	Organooxygen compounds	Ethers
pos_1175	7-Dehydrodesmosterol	60.1516	61.6033	66.958	55.6416	65.7505	62.4931	65.2939	66.4679	68.766	Steroid biosynthesis(ko00100);;Metabolic pathways(ko01100)	HMDB0003896	Lipids and lipid-like molecules	Steroids and steroid derivatives	Cholestane steroids
pos_1181	4alpha-Carboxy-5alpha-cholesta-8,24-dien-3beta-ol	72.2532	71.6236	70.6947	78.8749	81.8332	72.8518	73.6137	69.0166	79.2614	Steroid biosynthesis(ko00100);;Metabolic pathways(ko01100);;Biosynthesis of secondary metabolites(ko01110)	HMDB0062385	Lipids and lipid-like molecules	Steroids and steroid derivatives	Cholestane steroids
pos_1182	Rosmaridiphenol	191.105	250.975	254.808	256.36	524.528	349.969	319.328	235.839	290.651	--	HMDB0037233	Lipids and lipid-like molecules	Prenol lipids	Diterpenoids
pos_1185	N-((1R,2S,4S)-Bicyclo[2.2.1]heptan-2-yl)-9-methyl-9H-purin-6-amine	95.1856	76.0028	69.4757	116.257	146.398	88.3645	100.694	99.7551	114.358	--	HMDB0250040	Organoheterocyclic compounds	Imidazopyrimidines	Purines and purine derivatives
pos_1186	Deferoxamine	60.3244	44.2663	35.5868	90.8916	89.505	37.0162	54.0552	66.3449	96.5149	--	HMDB0014884	Organic acids and derivatives	Carboxylic acids and derivatives	Carboxylic acid derivatives
pos_1188	9-Hydroxy-7-megastigmen-3-one glucoside	24.7054	20.2561	12.5535	34.6438	42.2596	17.4108	21.9907	31.8742	31.8317	--	HMDB0040701	Lipids and lipid-like molecules	Fatty Acyls	Fatty acyl glycosides
pos_1189	9(S)-HPODE	24.2224	24.8041	30.905	25.4661	19.7306	35.3721	27.305	22.4397	25.5249	Linoleic acid metabolism(ko00591);;Metabolic pathways(ko01100)	HMDB0006940	Lipids and lipid-like molecules	Fatty Acyls	Lineolic acids and derivatives
pos_1192	7,8-Diaminononanoate	11.3198	12.1299	10.4543	11.4147	14.0583	11.8954	11.4083	9.72124	9.98119	Biotin metabolism(ko00780);;Metabolic pathways(ko01100);;Biosynthesis of cofactors(ko01240)	HMDB0304236	Lipids and lipid-like molecules	Fatty Acyls	Fatty acids and conjugates
pos_1193	5'-Phosphoribosylglycinamide	131.011	139.677	126.677	142.196	149.726	137.217	140.977	123.941	114.49	Purine metabolism(ko00230);;Metabolic pathways(ko01100);;Biosynthesis of secondary metabolites(ko01110)	HMDB0002022	Nucleosides, nucleotides, and analogues	Glycinamide ribonucleotides	--
pos_1196	Glu Ser His Glu	676.1	658.356	605.975	668.194	571.59	632.961	629.178	544.005	555.598	--	--	--	--	--
pos_1197	Glu Glu Gln Asn	39.1723	32.3206	20.0763	36.9618	32.0505	31.5723	30.6629	28.7624	32.3001	--	--	--	--	--
pos_1198	Geraniol	4.13213	5.85856	4.21699	6.65695	6.05882	3.49624	25.1689	29.48	33.25	Geraniol degradation(ko00281);;Monoterpenoid biosynthesis(ko00902);;Biosynthesis of plant secondary metabolites(ko01060);;Biosynthesis of terpenoids and steroids(ko01062);;Biosynthesis of alkaloids derived from terpenoid and polyketide(ko01066);;Metabolic pathways(ko01100);;Biosynthesis of secondary metabolites(ko01110)	HMDB0005812	Lipids and lipid-like molecules	Prenol lipids	Monoterpenoids
pos_1200	2-O-ethyl PAF C-16	29.9472	33.5661	43.6078	23.4071	38.0966	24.0595	33.2001	28.9206	26.1298	--	--	--	--	--
pos_1208	DG(22:0/LTE4/0:0)	3.82678	9.79004	13.7887	3.6721	5.57364	12.6455	0.0276275	7.5184	10.413	--	HMDB0296715	--	--	--
pos_1213	Piperochromanoic acid	4702.98	5081.11	4700.41	4910.66	5156.04	5005.01	4897.23	4623.15	4584.33	--	HMDB0040634	Lipids and lipid-like molecules	Prenol lipids	Monoterpenoids
pos_1214	3-Hydroxytetradeca-5,7,9-trienoylcarnitine	306.633	305.297	229.973	302.566	50.6604	255.258	262.274	235.227	217.769	--	HMDB0241407	Lipids and lipid-like molecules	Fatty Acyls	Fatty acid esters
pos_1215	Phylloquinone	7.94419	8.75683	13.0102	8.1866	4.62624	7.92683	13.2907	19.5568	15.9983	Ubiquinone and other terpenoid-quinone biosynthesis(ko00130);;Metabolic pathways(ko01100);;Biosynthesis of secondary metabolites(ko01110);;Biosynthesis of cofactors(ko01240);;Vitamin digestion and absorption(ko04977)	HMDB0304722	Lipids and lipid-like molecules	Glycerolipids	Triradylcglycerols
pos_1219	20-HETE	2907.23	2945.66	2631.75	3446.21	3537.64	2613.25	3173.36	2370.31	2444.05	Arachidonic acid metabolism(ko00590);;Metabolic pathways(ko01100);;Vascular smooth muscle contraction(ko04270)	HMDB0005998	Lipids and lipid-like molecules	Fatty Acyls	Fatty acids and conjugates
pos_1220	(Z)-11-Hexadecenal	35088.5	35745.4	44149.2	44731	29325.6	28829	26283	35537.4	26785.9	--	HMDB0243751	Lipids and lipid-like molecules	Fatty Acyls	Fatty aldehydes
pos_1228	Leukotriene A4	7.39093	14.4476	4.95201	16.1849	5.11622	1.51423	33.3126	36.6546	20.9231	Arachidonic acid metabolism(ko00590);;Metabolic pathways(ko01100);;Serotonergic synapse(ko04726);;Eicosanoids(ko07034)	HMDB0001337	Lipids and lipid-like molecules	Fatty Acyls	Fatty acids and conjugates
pos_1234	1,4,7,10,13,16-Hexaoxacyclooctadecane	36.736	38.4383	35.0679	39.9653	35.5224	36.9569	43.2644	35.2021	39.7576	--	HMDB0244804	Organic oxygen compounds	Organooxygen compounds	Ethers
pos_1244	1-Palmitoylglycerol	370.18	372.227	349.085	690.45	298.767	359.724	617.074	698.88	401.682	--	HMDB0011564	Lipids and lipid-like molecules	Glycerolipids	Monoradylglycerols
pos_1249	Oligomycin	84308.5	90022.8	81708.8	1626.29	1747.17	20281	2814.36	17375.7	11377.2	--	HMDB0255952	Phenylpropanoids and polyketides	Macrolides and analogues	--
pos_1252	3-Dehydroteasterone	534.043	575.399	608.901	98.4949	50.4874	84.4331	129.894	85.5646	80.3334	Brassinosteroid biosynthesis(ko00905);;Metabolic pathways(ko01100);;Biosynthesis of secondary metabolites(ko01110)	HMDB0041527	Lipids and lipid-like molecules	Steroids and steroid derivatives	Bile acids, alcohols and derivatives
pos_1261	4-Hydroxy-6-methyl-3-(1-oxobutyl)-2H-pyran-2-one	108.75	120.263	108.861	116.562	116.292	115.414	115.921	113.345	107.706	--	HMDB0040637	Organic oxygen compounds	Organooxygen compounds	Carbonyl compounds
pos_1263	4-Chlorocatechol	8.67682	8.01147	5.99064	9.77656	6.70482	11.2927	6.83309	9.83832	9.24102	Chlorocyclohexane and chlorobenzene degradation(ko00361);;Metabolic pathways(ko01100);;Microbial metabolism in diverse environments(ko01120);;Degradation of aromatic compounds(ko01220)	HMDB0041810	Benzenoids	Phenols	Benzenediols
pos_1273	PE(15:0/20:0)	14798	35669.8	17561.9	20997.6	15870.5	18805.9	7354.87	14433.5	15549.8	--	HMDB0008899	Lipids and lipid-like molecules	Glycerophospholipids	Glycerophosphoethanolamines
pos_1275	(6R)-6-(2-Hydroxy-2-methylpropyl)-3-[(1R)-1-[4-(1-methyl-2-oxopyridin-4-yl)phenyl]ethyl]-6-phenyl-1,3-oxazinan-2-one	118.591	112.883	99.7146	115.633	86.3929	122.562	142.181	110.173	113.797	--	HMDB0244384	Organoheterocyclic compounds	Pyridines and derivatives	Phenylpyridines
pos_1279	SM(d17:1/20:4(5Z,8Z,11Z,14Z)-OH(20))	16262.4	23068.4	98192.4	15471.7	14977.4	98692.8	13666.3	96004	93203.2	--	HMDB0290350	--	--	--
pos_1280	PE-NMe(18:1(9Z)/18:1(9Z))	21662.6	21346.3	122015	11964.5	17519.2	217875	39749.8	179189	139508	--	HMDB0010565	Lipids and lipid-like molecules	Glycerophospholipids	Glycerophosphoethanolamines
pos_1281	PC(14:0/20:1(11Z))	25195.3	87400.4	454008	59223.4	58238.4	93444.3	39199	68641.2	473688	--	HMDB0007879	Lipids and lipid-like molecules	Glycerophospholipids	Glycerophosphocholines
pos_1284	PE-NMe2(15:0/20:0)	1967.25	4272.32	107591	6370.81	6800.01	164288	5045.82	169565	143523	--	HMDB0113924	Lipids and lipid-like molecules	Glycerophospholipids	Glycerophosphoethanolamines
pos_1285	PC(P-18:0/18:1(12Z)-2OH(9,10))	10461	10722.4	99334.9	9227.97	10512.6	14775.6	10394.4	16423.4	45682.2	--	HMDB0289583	--	--	--
pos_1287	N-Myristoyl Tyrosine	370.89	591.611	529.424	423.256	574.235	313.813	425.306	344.82	475.542	--	HMDB0242062	Organic acids and derivatives	Carboxylic acids and derivatives	Amino acids, peptides, and analogues
pos_1291	PE(22:0/20:5(5Z,8Z,11Z,14Z,16E)-OH(18R))	2237.97	2257.49	1895.64	1386.54	1485.34	1649.19	2266.83	1435.84	1549.95	--	HMDB0283774	--	--	--
pos_1297	PC(2:0/18:3(9,11,15)-OH(13))	1114.63	997.712	882.694	1024.97	971.29	977.385	1288.23	1069.63	1214.86	--	HMDB0288892	--	--	--
pos_1298	trans-Hex-2-enoic acid	19.0554	22.6735	22.5931	23.2481	15.9319	25.0079	19.4317	20.3564	20.4224	--	HMDB0010719	Lipids and lipid-like molecules	Fatty Acyls	Fatty acids and conjugates
pos_1302	N-methylundec-10-enamide	77.7568	85.8816	85.7512	57.1127	67.0309	72.3724	43.706	67.1186	55.3305	--	--	--	--	--
pos_1303	Ethyl menthane carboxamide	26.4715	27.3943	33.7456	19.1555	19.1068	27.244	11.6579	24.0545	18.0928	--	HMDB0037834	Lipids and lipid-like molecules	Prenol lipids	Monoterpenoids
pos_1305	9S,10R-Epoxy-6Z-octadecene	124333	127833	141334	98492.5	93189.5	112572	66713.1	93051.5	81731.2	--	--	--	--	--
pos_1308	2-(6'-methylthio)hexylmalate	35.4701	38.5953	33.3965	37.3234	56.5177	45.1625	40.6059	45.4952	63.7213	Glucosinolate biosynthesis(ko00966);;2-Oxocarboxylic acid metabolism(ko01210)	HMDB0304053	Organic acids and derivatives	Hydroxy acids and derivatives	Medium-chain hydroxy acids and derivatives
pos_1310	5-Oxo-delta-bilirubin	1651.05	1717.45	1723.32	1723.04	2404.35	1882.36	1756.87	1961.36	2755.63	Porphyrin metabolism(ko00860);;Biosynthesis of secondary metabolites(ko01110)	--	--	--	--
pos_1313	Gibberellin A61	2278.12	2612.21	2615.62	1896.7	3809.73	3002.85	2604	2815.91	4216.76	--	HMDB0034987	Lipids and lipid-like molecules	Prenol lipids	Diterpenoids
pos_1317	PE(DiMe(13,5)/20:3(8Z,11Z,14Z)-2OH(5,6))	2264.68	2249.51	2609.16	1513.89	1530.94	2383	1054.62	1969.15	2544.02	--	HMDB0284900	--	--	--
pos_1320	Ac-(5H-Dibenzyl(a,d)cycloheptene-10,11-dihydroglycine-leu-asp-ile-ile-trp)	52.5852	58.3441	38.6489	48.5502	101.843	66.2997	58.5343	69.8817	152.185	--	HMDB0256174	Organoheterocyclic compounds	Benzofurans	--
pos_1322	PIP(18:3(9Z,12Z,15Z)/PGF2alpha)	34.7456	47.0115	24.4526	40.3307	257.379	45.4805	35.7367	55.3646	129.299	--	HMDB0279379	--	--	--
pos_1326	Cortol	21.3603	24.315	18.5131	7.66637	7.14774e-06	1.33218	146.338	120.085	108.061	Steroid hormone biosynthesis(ko00140)	HMDB0003180	Lipids and lipid-like molecules	Steroids and steroid derivatives	Hydroxysteroids
pos_133	Choline	136.695	139.459	125.579	35.9074	65.873	67.5834	44.5603	56.2558	69.5152	Glycine, serine and threonine metabolism(ko00260);;Teichoic acid biosynthesis(ko00552);;Glycerophospholipid metabolism(ko00564);;Metabolic pathways(ko01100);;ABC transporters(ko02010);;Cholinergic synapse(ko04725);;Bile secretion(ko04976);;Choline metabolism in cancer(ko05231)	HMDB0000097	Organic nitrogen compounds	Organonitrogen compounds	Quaternary ammonium salts
pos_1332	Sphinganine 1-phosphate	465.846	460.624	333.414	544.344	77.8431	410.676	490.555	459.372	352.22	Sphingolipid metabolism(ko00600);;Metabolic pathways(ko01100);;Neuroactive ligand-receptor interaction(ko04080)	HMDB0001383	Lipids and lipid-like molecules	Sphingolipids	Phosphosphingolipids
pos_1333	Rhizocticin C	34.9795	27.1488	23.2293	47.4317	6.25554	56.4297	36.4032	44.3014	42.2834	Phosphonate and phosphinate metabolism(ko00440)	--	--	--	--
pos_1334	Verruculogen	2870.9	2405.92	2366.47	3591.08	373.378	2281.88	3456.08	3166.51	2665.63	Staurosporine biosynthesis(ko00404);;Metabolic pathways(ko01100);;Biosynthesis of secondary metabolites(ko01110)	--	--	--	--
pos_1339	2'''-N-Acetyl-6'''-deamino-6'''-hydroxyparomomycin II	14294.5	15284.9	16043	17228.8	10268.8	17866.3	17546	19544.1	21965.1	Neomycin, kanamycin and gentamicin biosynthesis(ko00524);;Biosynthesis of secondary metabolites(ko01110)	--	--	--	--
pos_1349	Dieporeticanin	3951.73	3789.31	5051.63	4606.69	5321.81	5102.56	4326.9	5125.77	5157.8	--	HMDB0301772	Lipids and lipid-like molecules	Fatty Acyls	Fatty alcohols
pos_1354	QH(2)	18.9387	18.7699	18.6556	20.8188	17.4439	18.0569	15.0457	19.3894	18.0621	--	HMDB0059661	Lipids and lipid-like molecules	Prenol lipids	Quinone and hydroquinone lipids
pos_1355	Urate-3-ribonucleoside	871.049	929.327	811.189	1057.71	328.029	833.352	1184.89	882.867	758.463	Purine metabolism(ko00230);;Metabolic pathways(ko01100)	HMDB0029920	Organoheterocyclic compounds	Imidazopyrimidines	Purines and purine derivatives
pos_1356	Eticyclidine	90.3724	97.7794	98.7634	52.5356	26.3486	46.5135	53.1079	43.1518	46.4298	--	HMDB0252096	Organic nitrogen compounds	Organonitrogen compounds	Amines
pos_1358	DG(16:0/18:1(11Z)/0:0)	1285.26	1305.23	4069.17	2293.43	2464.65	6396.94	2045.84	4765.82	4413.01	--	HMDB0007101	Lipids and lipid-like molecules	Glycerolipids	Diradylglycerols
pos_1366	3alpha,7alpha,12alpha-Trihydroxy-5beta-cholestan-26-al	145.2	138	117.115	150.434	33.1241	148.137	153.874	151.598	124.135	Primary bile acid biosynthesis(ko00120);;Metabolic pathways(ko01100)	--	--	--	--
pos_1371	Cinncassiol D2 glucoside	110.994	92.0176	89.9104	94.4543	103.991	89.5816	87.3554	103.714	124.665	--	HMDB0034679	Lipids and lipid-like molecules	Prenol lipids	Terpene glycosides
pos_1374	Avermectin B1b monosaccharide	45.8431	40.594	47.0573	72.3121	12.7128	47.9987	66.9967	65.8761	77.9681	Biosynthesis of 12-, 14- and 16-membered macrolides(ko00522);;Metabolic pathways(ko01100);;Biosynthesis of secondary metabolites(ko01110)	--	--	--	--
pos_1376	Pentadecanol	497.759	503.079	517.018	533.587	507.114	511.226	468.844	487.881	470.175	--	HMDB0013299	Lipids and lipid-like molecules	Fatty Acyls	Fatty alcohols
pos_1377	gamma-Eudesmol rhamnoside	27.4727	27.2197	20.284	27.0837	23.371	23.5091	22.6572	19.0919	22.256	--	HMDB0037961	Lipids and lipid-like molecules	Prenol lipids	Sesquiterpenoids
pos_1378	Glycocholate	31.8372	28.6104	17.4001	34.1685	29.2272	29.0923	27.8353	13.4449	20.1021	Primary bile acid biosynthesis(ko00120);;Secondary bile acid biosynthesis(ko00121);;Metabolic pathways(ko01100);;Bile secretion(ko04976);;Cholesterol metabolism(ko04979)	HMDB0000138	Lipids and lipid-like molecules	Steroids and steroid derivatives	Bile acids, alcohols and derivatives
pos_1382	DG(18:3(9Z,12Z,15Z)/20:1(11Z)/0:0)	2344.45	4008.14	5813.75	3814.21	3712.1	10087.2	4097.15	9882.34	6833.48	--	HMDB0007311	Lipids and lipid-like molecules	Glycerolipids	Diradylglycerols
pos_1386	PE(18:0/18:2(9Z,12Z))	73337.2	74464.9	112292	15357.4	17168.1	138945	88493.6	104830	91440.4	--	HMDB0008994	Lipids and lipid-like molecules	Glycerophospholipids	Glycerophosphoethanolamines
pos_1388	1-Octadecanoyl-2-(15S-hydroperoxy-5Z,8Z,11Z,13E-eicosatetraenoyl)-sn-glycero-3-phosphoethanolamine	15943.1	20014.1	11511.1	9866.51	14813.3	11339.8	16096.4	9899.45	11655.9	Ferroptosis(ko04216)	--	--	--	--
pos_1392	8-Hydroxy-4(6)-lactarene-5,14-diol	251.546	269.174	276.681	276.018	257.052	287.176	257.291	252.925	261.954	--	HMDB0035780	Organic oxygen compounds	Organooxygen compounds	Alcohols and polyols
pos_1394	10-Undecenal	3.61017	31.3224	6.06143	5.84486	24.1776	4.94092	4.60475	10.3739	37.6351	--	HMDB0031128	Organic oxygen compounds	Organooxygen compounds	Carbonyl compounds
pos_1397	DG(15:0/20:1(11Z)/0:0)	18.0027	36.0612	42.7353	36.2073	67.027	17.0311	23.5254	84.9891	129.276	--	HMDB0007079	Lipids and lipid-like molecules	Glycerolipids	Diradylglycerols
pos_1398	Tylactone	8077.98	7796.31	8631.51	29.3022	69.5656	155.415	176.363	111.129	107.369	Biosynthesis of 12-, 14- and 16-membered macrolides(ko00522);;Metabolic pathways(ko01100);;Biosynthesis of secondary metabolites(ko01110)	--	--	--	--
pos_1404	Geldanamycin	0.705827	0.717859	1.67032	2.30315	1.21793	7.14774e-06	1.65826	0.981951	1.83864	--	HMDB0252665	Phenylpropanoids and polyketides	Macrolactams	--
pos_1406	1-Octadecanoyl-sn-glycero-3-phosphoethanolamine	30.877	33.7988	17.2344	41.3244	39.6533	28.3605	38.9162	33.0239	35.7324	Ferroptosis(ko04216)	HMDB0011130	Lipids and lipid-like molecules	Glycerophospholipids	Glycerophosphoethanolamines
pos_1411	Ile Leu Leu Thr	73.0005	87.1719	38.5456	75.3198	53.6295	66.0634	81.5722	66.0634	84.269	--	--	--	--	--
pos_1413	Cathasterone	32.4397	30.5795	27.9754	39.6915	30.3667	20.1303	39.4981	25.8518	36.2183	Brassinosteroid biosynthesis(ko00905);;Metabolic pathways(ko01100);;Biosynthesis of secondary metabolites(ko01110)	HMDB0304285	Lipids and lipid-like molecules	Steroids and steroid derivatives	Bile acids, alcohols and derivatives
pos_1416	Cerebrosterol	161.933	170.336	82.9968	166.018	102.38	160.469	169.547	142.224	131.29	Primary bile acid biosynthesis(ko00120)	HMDB0001419	Lipids and lipid-like molecules	Steroids and steroid derivatives	Bile acids, alcohols and derivatives
pos_1417	GlcCer(d18:1/24:1(15Z))	470.854	464.422	453.409	430.296	284.93	311.366	332.04	359.092	446.028	--	HMDB0004975	Lipids and lipid-like molecules	Sphingolipids	Glycosphingolipids
pos_1418	Homocholic acid	20.1813	26.7541	54.6321	79.7377	22.8998	57.2972	61.0923	17.1907	39.8641	--	HMDB0253203	Lipids and lipid-like molecules	Steroids and steroid derivatives	Hydroxysteroids
pos_1427	Glu Glu Ser His	3048.11	3010.93	2573.18	3202.76	1742.27	3036.02	2858.59	2792.62	2575.94	--	--	--	--	--
pos_1436	Methyl jasmonate	7.14774e-06	5.97239	7.14774e-06	7.94407	0.904488	7.14774e-06	1.29948	7.14774e-06	1.41762	alpha-Linolenic acid metabolism(ko00592);;Biosynthesis of secondary metabolites(ko01110)	HMDB0036583	Lipids and lipid-like molecules	Fatty Acyls	Lineolic acids and derivatives
pos_1437	Pregnanediol	0.975996	7.97124	7.14774e-06	10.3661	3.26621	7.14774e-06	1.486	7.14774e-06	2.68274	Steroid hormone biosynthesis(ko00140);;Metabolic pathways(ko01100)	HMDB0004025	Lipids and lipid-like molecules	Steroids and steroid derivatives	Pregnane steroids
pos_1438	Melinamide	14.611	31.0017	5.13318	30.9279	5.66804	6.25836	22.8507	12.307	17.9421	--	HMDB0254425	Lipids and lipid-like molecules	Fatty Acyls	Fatty amides
pos_1439	MILTEFOSINE	21.504	123.152	18.4436	150.574	52.9878	38.7089	37.7725	30.1243	52.0418	--	HMDB0254735	Organic nitrogen compounds	Organonitrogen compounds	Quaternary ammonium salts
pos_1441	4alpha-Methyl-5alpha-ergosta-8,14,24(28)-trien-3beta-ol	1090.58	1135.94	1100.44	1168.39	1157.59	1175.93	1131.81	1075.15	1145.68	Steroid biosynthesis(ko00100);;Metabolic pathways(ko01100);;Biosynthesis of secondary metabolites(ko01110)	HMDB0304204	Lipids and lipid-like molecules	Steroids and steroid derivatives	Ergostane steroids
pos_1444	Diazeniumdiolate	548.997	564.965	537.285	732.313	721.54	600.547	592.563	542.671	523.317	--	HMDB0251147	Organic nitrogen compounds	Organonitrogen compounds	Quaternary ammonium salts
pos_1446	beta-Tocotrienol	7.99149	17.3256	18.9694	13.1802	0.894267	20.5957	8.1046	3.96753	10.5953	Ubiquinone and other terpenoid-quinone biosynthesis(ko00130);;Metabolic pathways(ko01100);;Biosynthesis of secondary metabolites(ko01110)	HMDB0304597	Lipids and lipid-like molecules	Prenol lipids	Quinone and hydroquinone lipids
pos_1449	2-Hydroxy-cis-hex-2,4-dienoate	33.6473	30.2759	37.8608	31.9814	2.99282	32.6474	30.659	34.6774	33.0096	Xylene degradation(ko00622);;Steroid degradation(ko00984);;Metabolic pathways(ko01100);;Microbial metabolism in diverse environments(ko01120);;Degradation of aromatic compounds(ko01220)	--	--	--	--
pos_1452	3alpha,7alpha-Dihydroxy-5beta-cholestane	23140.4	33947.9	6350.62	83111.2	88442.8	5432.31	81446	4136.1	33154.1	Primary bile acid biosynthesis(ko00120);;Metabolic pathways(ko01100)	HMDB0006893	Lipids and lipid-like molecules	Steroids and steroid derivatives	Cholestane steroids
pos_1453	Pro Gly Tyr Pro	27592.3	28523.1	26679.1	29161.8	22635	29108.4	27343	26628.5	25355.1	--	--	--	--	--
pos_1456	6,8a-Seco-6,8a-deoxy-5-oxoavermectin ''1b'' aglycone	67.6894	76.668	133.693	337.588	643.099	596.195	126.617	404.263	285.511	Biosynthesis of 12-, 14- and 16-membered macrolides(ko00522);;Metabolic pathways(ko01100);;Biosynthesis of secondary metabolites(ko01110)	--	--	--	--
pos_1459	Icosenoic acid	28.5479	25.9076	25.7932	29.982	32.1419	29.5514	30.5803	32.4318	26.7789	Biosynthesis of unsaturated fatty acids(ko01040)	--	--	--	--
pos_1461	Anhydrorhodovibrin	2641.28	2662.17	2293.42	2580.29	2900.16	2619.99	2729.72	2379.16	2306.49	Carotenoid biosynthesis(ko00906);;Metabolic pathways(ko01100);;Biosynthesis of secondary metabolites(ko01110)	--	--	--	--
pos_1485	D-Lysopine	0.703796	6.56582	7.14774e-06	4.7082	0.403303	7.14774e-06	1.46503	7.14774e-06	1.23867	Lysine degradation(ko00310)	--	--	--	--
pos_1496	2,5-Diamino-6-(5-phospho-D-ribosylamino)pyrimidin-4(3H)-one	214.458	244.747	144.363	132.398	189.362	183.171	161.106	132.174	142.849	Riboflavin metabolism(ko00740);;Folate biosynthesis(ko00790);;Metabolic pathways(ko01100);;Biosynthesis of secondary metabolites(ko01110);;Biosynthesis of cofactors(ko01240)	HMDB0304044	Organic oxygen compounds	Organooxygen compounds	Carbohydrates and carbohydrate conjugates
pos_1499	N-Arachidonyl dopamine	1305.74	1345.98	1287.44	1469.63	1259.27	1408.16	1480.51	1369.6	1377.83	--	--	--	--	--
pos_150	Phosphocholine chloride calcium salt tetrahydrate	406.934	452.53	450.362	597.701	557.503	529.237	746.73	630.092	536.25	--	--	--	--	--
pos_1505	2,3-Dinor-8-iso prostaglandin F2alpha	22.8675	8.34095	7.1	3.93578	7.80817	7.51598	8.01667	9.09322	6.15216	Arachidonic acid metabolism(ko00590)	--	--	--	--
pos_1509	PE(24:0/20:3(8Z,11Z,14Z)-2OH(5,6))	219.807	119.244	32.7873	423.29	60.4915	109.162	102.418	81.8866	52.5535	--	HMDB0284484	--	--	--
pos_151	5-(2'-Carboxyethyl)-4,6-dihydroxypicolinate	32.5478	35.6405	35.5359	13.4679	12.0569	14.1727	13.9405	15.508	15.097	Tryptophan metabolism(ko00380)	HMDB0006794	Organoheterocyclic compounds	Pyridines and derivatives	Hydropyridines
pos_1510	3-Dehydroecdysone	2.73924	2.00282	67.6379	5.04441	16.4319	94.6634	6.47018	92.9072	69.2306	Insect hormone biosynthesis(ko00981)	--	--	--	--
pos_1514	2-Methoxy-estradiol-17beta 3-glucuronide	39.6023	35.0092	13.3371	31.4681	7.14774e-06	22.957	40.3051	30.9978	28.9375	Steroid hormone biosynthesis(ko00140)	HMDB0006765	Lipids and lipid-like molecules	Steroids and steroid derivatives	Steroidal glycosides
pos_1515	Antibiotic G-418	1454.5	1468.16	1267.44	1531.63	1034.02	1377.96	1386.33	1309.38	1363.38	Neomycin, kanamycin and gentamicin biosynthesis(ko00524);;Biosynthesis of secondary metabolites(ko01110)	--	--	--	--
pos_1521	5-Oxoavermectin ''1a'' aglycone	13.3021	7.14774e-06	2.62681	10.6173	37.2431	21.8063	5.32315	9.38045	13.4036	Biosynthesis of 12-, 14- and 16-membered macrolides(ko00522);;Metabolic pathways(ko01100);;Biosynthesis of secondary metabolites(ko01110)	--	--	--	--
pos_1524	X-206	71450.5	56071.2	224357	170098	200228	328028	92501.2	278740	201602	--	--	--	--	--
pos_1529	PA(24:1(15Z)/6 keto-PGF1alpha)	286.825	197.469	181.319	249.502	342.101	171.999	200.816	160.771	152.48	--	HMDB0266409	--	--	--
pos_1530	N-Acetoxy-IQ	175.443	168.127	144.159	178.032	96.9387	155.372	158.086	154.277	143.821	Chemical carcinogenesis - DNA adducts(ko05204)	--	--	--	--
pos_156	Phosphoric acid	975.063	946.27	1040.37	787.518	801.382	837.877	1052.24	889.696	908.599	Oxidative phosphorylation(ko00190);;Photosynthesis(ko00195);;ABC transporters(ko02010);;Two-component system(ko02020);;Quorum sensing(ko02024);;Cell cycle - yeast(ko04111);;Parathyroid hormone synthesis, secretion and action(ko04928);;Mineral absorption(ko04978);;Parkinson disease(ko05012);;Pathways of neurodegeneration - multiple diseases(ko05022)	HMDB0001429	Homogeneous non-metal compounds	Non-metal oxoanionic compounds	Non-metal phosphates
pos_160	Isomaltose	17.1696	8.40078	15.2778	6.60103	455.927	7.77901	6.13776	4.09926	10.6305	Starch and sucrose metabolism(ko00500);;Metabolic pathways(ko01100)	HMDB0002923	Organic oxygen compounds	Organooxygen compounds	Carbohydrates and carbohydrate conjugates
pos_161	Adenosine 3',5'-diphosphate	65.7719	70.0862	71.375	57.2755	73.8784	107.877	90.4973	97.3832	93.7368	--	HMDB0000061	Nucleosides, nucleotides, and analogues	Purine nucleotides	Purine ribonucleotides
pos_162	Nicotinamide adenine dinucleotide (NAD)	41.6447	60.2366	42.2506	107.579	121.125	101.605	40.6744	43.4965	26.1222	--	--	--	--	--
pos_163	UMP	62.1443	73.1445	83.3375	29.469	17.9137	33.2635	29.7818	39.8461	39.3321	Pyrimidine metabolism(ko00240);;Metabolic pathways(ko01100);;Nucleotide metabolism(ko01232);;Biosynthesis of cofactors(ko01240)	HMDB0000288	Nucleosides, nucleotides, and analogues	Pyrimidine nucleotides	Pyrimidine ribonucleotides
pos_164	Adenosine 3'-monophosphate	960.429	1268.2	1094.72	612.695	379.573	378.547	513.341	687.574	571.34	--	HMDB0003540	Nucleosides, nucleotides, and analogues	Ribonucleoside 3'-phosphates	--
pos_165	Cefoxitin	85.0913	86.2004	95.958	37.1311	28.0519	23.2119	63.3937	72.4941	62.4957	--	HMDB0015426	Lipids and lipid-like molecules	Steroids and steroid derivatives	Steroid esters
pos_167	Guanosine monophosphate	45.6839	61.3964	62.9544	9.71484	8.0944	10.9828	6.31558	20.7044	21.1047	Purine metabolism(ko00230);;Biosynthesis of plant secondary metabolites(ko01060);;Biosynthesis of alkaloids derived from histidine and purine(ko01065);;Metabolic pathways(ko01100);;Nucleotide metabolism(ko01232);;Antifolate resistance(ko01523);;cGMP-PKG signaling pathway(ko04022);;Olfactory transduction(ko04740);;Taste transduction(ko04742);;Phototransduction(ko04744)	HMDB0001397	Nucleosides, nucleotides, and analogues	Purine nucleotides	Purine ribonucleotides
pos_168	[(2R,5R)-5-(2-Amino-6-oxo-1H-purin-9-yl)-3,4-dihydroxyoxolan-2-yl]methyl dihydrogen phosphate	32.854	35.8433	46.5933	9.7239	2.03777	2.81624	10.9747	16.6719	11.1506	--	HMDB0257693	Nucleosides, nucleotides, and analogues	Purine nucleotides	Purine ribonucleotides
pos_169	Succinate	15.5365	24.6208	22.7352	18.1055	16.0993	14.5834	34.1841	35.0534	36.2921	Citrate cycle (TCA cycle)(ko00020);;Oxidative phosphorylation(ko00190);;Alanine, aspartate and glutamate metabolism(ko00250);;Lysine degradation(ko00310);;Tyrosine metabolism(ko00350);;Phenylalanine metabolism(ko00360);;Chlorocyclohexane and chlorobenzene degradation(ko00361);;Pyruvate metabolism(ko00620);;Glyoxylate and dicarboxylate metabolism(ko00630);;Propanoate metabolism(ko00640);;Butanoate…	HMDB0000254	Organic acids and derivatives	Carboxylic acids and derivatives	Dicarboxylic acids and derivatives
pos_170	ADP	89.3962	113.212	108.937	89.7323	111.84	192.052	140.92	154.114	155.303	Oxidative phosphorylation(ko00190);;Photosynthesis(ko00195);;Purine metabolism(ko00230);;Zeatin biosynthesis(ko00908);;Metabolic pathways(ko01100);;Biosynthesis of secondary metabolites(ko01110);;Nucleotide metabolism(ko01232);;Biosynthesis of cofactors(ko01240);;FoxO signaling pathway(ko04068);;Neuroactive ligand-receptor interaction(ko04080);;Lysosome(ko04142);;AMPK signaling pathway(ko04152);;…	HMDB0001341	Nucleosides, nucleotides, and analogues	Purine nucleotides	Purine ribonucleotides
pos_171	Prasugrel	2.15917	2.09819	3.26391	13.1281	6.13691	20.0103	7.14774e-06	7.14774e-06	7.14774e-06	--	HMDB0015625	Organoheterocyclic compounds	Thienopyridines	--
pos_173	2-(Methylthiomethyl)-3-phenyl-2-propenal	13.8853	19.1283	22.0072	8.26927	4.59567	13.2097	13.2457	15.1317	10.7295	--	HMDB0037166	Phenylpropanoids and polyketides	Cinnamaldehydes	--
pos_175	Leucocyanidin	1299.44	1584.66	2119.79	1345.54	806.824	8030.61	2105.33	1547.88	1682.57	Flavonoid biosynthesis(ko00941);;Biosynthesis of phenylpropanoids(ko01061);;Metabolic pathways(ko01100);;Biosynthesis of secondary metabolites(ko01110)	HMDB0303660	Phenylpropanoids and polyketides	Flavonoids	Flavans
pos_179	D-Xylonate	9.08934	11.2058	20.9607	9.7679	1.04942	94.2576	12.3781	12.6981	16.9181	Pentose and glucuronate interconversions(ko00040);;Metabolic pathways(ko01100)	HMDB0242170	Organic oxygen compounds	Organooxygen compounds	Carbohydrates and carbohydrate conjugates
pos_180	S-Adenosyl-L-homocysteine	40.9102	38.9837	50.181	17.7538	14.0168	27.1731	64.1867	43.7091	33.2323	Cysteine and methionine metabolism(ko00270);;Metabolic pathways(ko01100);;Biosynthesis of amino acids(ko01230);;Biosynthesis of cofactors(ko01240);;Chemical carcinogenesis - reactive oxygen species(ko05208)	HMDB0000939	Organoheterocyclic compounds	Lactones	Gamma butyrolactones
pos_181	Probenecid Glucuronide	46.4626	63.3029	96.8178	56.0736	35.8643	456.604	71.3288	56.5173	62.176	--	HMDB0256786	Organic oxygen compounds	Organooxygen compounds	Carbohydrates and carbohydrate conjugates
pos_182	Glutathione disulfide	47.6427	35.8604	62.8378	27.1387	23.8652	115.314	217.327	83.6436	89.3318	Glutathione metabolism(ko00480);;Metabolic pathways(ko01100);;Biosynthesis of cofactors(ko01240);;Ferroptosis(ko04216);;Thyroid hormone synthesis(ko04918);;Chemical carcinogenesis - reactive oxygen species(ko05208);;Diabetic cardiomyopathy(ko05415)	HMDB0003337	Organic acids and derivatives	Carboxylic acids and derivatives	Amino acids, peptides, and analogues
pos_183	Biotinyl-5'-AMP	7.61075	9.90645	13.5507	2.5858	7.14774e-06	64.5012	13.0748	9.61859	9.01921	Biotin metabolism(ko00780);;Metabolic pathways(ko01100)	HMDB0004220	Nucleosides, nucleotides, and analogues	Purine nucleotides	Purine ribonucleotides
pos_184	Glutathione	138.385	80.5083	124.621	80.0004	97.0962	53.5688	531.21	223.756	227.344	Cysteine and methionine metabolism(ko00270);;Glutathione metabolism(ko00480);;Metabolic pathways(ko01100);;Biosynthesis of cofactors(ko01240);;ABC transporters(ko02010);;Ferroptosis(ko04216);;Thyroid hormone synthesis(ko04918);;Bile secretion(ko04976);;Chemical carcinogenesis - reactive oxygen species(ko05208);;Diabetic cardiomyopathy(ko05415)	HMDB0000125	Organic acids and derivatives	Carboxylic acids and derivatives	Amino acids, peptides, and analogues
pos_188	Homolanthionine	470.191	485.705	522.379	590.209	680.926	411.945	396.753	343.11	281.787	--	HMDB0002034	Organic acids and derivatives	Carboxylic acids and derivatives	Amino acids, peptides, and analogues
pos_189	L-Glutathione reduced	28430.1	29564.5	29646.1	34157.5	36795.1	25955	23734.6	20828.8	17676.3	--	--	--	--	--
pos_192	CMP	49.0666	47.3109	65.8381	51.3823	45.3565	48.1865	43.1517	46.8376	47.8481	Pyrimidine metabolism(ko00240);;Metabolic pathways(ko01100);;Nucleotide metabolism(ko01232)	HMDB0000095	Nucleosides, nucleotides, and analogues	Pyrimidine nucleotides	Pyrimidine ribonucleotides
pos_194	CMP-N-glycoloylneuraminate	119.438	92.1286	107.705	109.877	108.658	73.2763	114.529	92.8562	91.5401	Amino sugar and nucleotide sugar metabolism(ko00520);;Biosynthesis of nucleotide sugars(ko01250)	HMDB0012206	Organic oxygen compounds	Organooxygen compounds	Carbohydrates and carbohydrate conjugates
pos_195	Decanoyl-CoA	123.218	113.797	102.244	135.632	139.151	41.088	97.6892	60.2675	31.5978	Fatty acid elongation(ko00062);;Fatty acid degradation(ko00071);;Metabolic pathways(ko01100);;Fatty acid metabolism(ko01212)	HMDB0304325	Lipids and lipid-like molecules	Fatty Acyls	Fatty acyl thioesters
pos_196	3-Pyroglutamylthiazolidine-4-carboxylic acid	22.6444	22.535	27.7772	28.0733	26.2098	24.6331	18.8737	19.7192	15.0385	--	HMDB0256379	Organic acids and derivatives	Carboxylic acids and derivatives	Amino acids, peptides, and analogues
pos_198	Menadione	231.728	209.991	258.246	6.76882	4.04594	3.09073	17.3589	19.1809	24.0615	Vitamin digestion and absorption(ko04977)	HMDB0001892	Benzenoids	Naphthalenes	Naphthoquinones
pos_199	TCEP	70.0521	64.8649	66.6586	36.8646	40.1591	27.8554	22.9899	21.4804	15.5484	--	HMDB0247005	Organic acids and derivatives	Carboxylic acids and derivatives	Tricarboxylic acids and derivatives
pos_200	Niacinamide	355.088	351.323	425.16	276.382	296.011	226.776	418.41	432.85	452.729	Nicotinate and nicotinamide metabolism(ko00760);;Metabolic pathways(ko01100);;Biosynthesis of cofactors(ko01240);;Longevity regulating pathway - worm(ko04212);;Vitamin digestion and absorption(ko04977)	HMDB0001406	Organoheterocyclic compounds	Pyridines and derivatives	Pyridinecarboxylic acids and derivatives
pos_201	tiopronin	7.81976	6.56984	7.64963	4.07344	4.27843	7.14774e-06	13.4303	13.9032	14.6956	--	HMDB0259104	Organic acids and derivatives	Carboxylic acids and derivatives	Amino acids, peptides, and analogues
pos_202	5a,11a-Dehydrooxytetracycline	10.4339	11.4994	11.41	9.79511	9.09649	6.13192	15.0298	12.1989	14.2146	Tetracycline biosynthesis(ko00253);;Biosynthesis of type II polyketide products(ko01057);;Metabolic pathways(ko01100);;Biosynthesis of secondary metabolites(ko01110)	--	--	--	--
pos_204	epsilon-Caprolactam	31.1787	30.8163	34.2533	88.6667	80.5816	26.1637	43.7011	33.3837	34.5753	Caprolactam degradation(ko00930);;Metabolic pathways(ko01100);;Microbial metabolism in diverse environments(ko01120)	HMDB0062769	Organoheterocyclic compounds	Lactams	Caprolactams
pos_205	2-Amino-6-methoxypurine	43.5995	46.4085	47.1983	35.9531	39.4665	38.0083	50.6618	46.8694	42.3398	--	HMDB0245002	Organoheterocyclic compounds	Imidazopyrimidines	Purines and purine derivatives
pos_206	gamma-Hydroxy-3-pyridinebutanoate	29.7231	29.1436	35.1818	23.1328	23.5508	22.7065	33.188	32.9237	28.3092	Metabolism of xenobiotics by cytochrome P450(ko00980);;Chemical carcinogenesis - DNA adducts(ko05204)	--	--	--	--
pos_207	Propylthiouracil	11.2608	9.01914	9.5128	12.4561	12.4978	10.4767	8.23684	7.78679	9.97378	--	HMDB0014690	Organoheterocyclic compounds	Diazines	Pyrimidines and pyrimidine derivatives
pos_208	Matsutakic acid A	0.968801	2.01335	1.24392	8.45233	7.12325	7.35277	28.8598	18.8892	17.4549	--	HMDB0036715	Organic acids and derivatives	Hydroxy acids and derivatives	Medium-chain hydroxy acids and derivatives
pos_209	L-arogenate	33.7013	11.4488	22.9486	504.988	401.681	4.19451	14.4412	23.7755	17.3248	Phenylalanine, tyrosine and tryptophan biosynthesis(ko00400);;Metabolic pathways(ko01100);;Biosynthesis of secondary metabolites(ko01110);;Biosynthesis of amino acids(ko01230)	HMDB0304400	Organic acids and derivatives	Carboxylic acids and derivatives	Amino acids, peptides, and analogues
pos_210	3-beta-D-Glucopyranuronosyloxy-5-methylisoxazole	17.0161	18.3201	21.6691	20.2811	22.6487	21.3256	22.7108	18.6047	17.0373	--	--	--	--	--
pos_211	hydroxymethylcytosine	26.3268	25.7337	25.3836	26.0317	25.7495	21.6715	27.835	22.8136	17.3533	--	HMDB0253278	Organoheterocyclic compounds	Diazines	Pyrimidines and pyrimidine derivatives
pos_213	(1E)-1-(4-Hydroxy-3-methoxyphenyl)-7-phenyl-1-hepten-3-one	101.172	109.555	131.565	97.4531	129.858	85.8543	165.831	136.642	112.075	--	HMDB0242311	Phenylpropanoids and polyketides	Diarylheptanoids	Linear diarylheptanoids
pos_214	Validoxylamine A 7'-phosphate	43.128	44.5107	61.3974	49.3775	20.3361	34.0298	62.5017	69.4042	51.0134	Acarbose and validamycin biosynthesis(ko00525);;Metabolic pathways(ko01100);;Biosynthesis of secondary metabolites(ko01110)	--	--	--	--
pos_215	alpha-1,5-L-Arabinotriose	85.272	104.32	71.194	104.137	119.133	46.3199	43.0028	63.0421	66.4483	ABC transporters(ko02010)	--	--	--	--
pos_216	Prunasin	20.6614	18.15	15.1026	21.4109	22.5475	13.8048	12.1298	10.2153	7.0242	Cyanoamino acid metabolism(ko00460);;Metabolic pathways(ko01100);;Biosynthesis of secondary metabolites(ko01110)	HMDB0034934	Organic oxygen compounds	Organooxygen compounds	Carbohydrates and carbohydrate conjugates
pos_220	Homomethionine	22.5139	23.5624	31.7012	18.0533	30.1348	17.4597	45.9309	30.8471	27.8987	Glucosinolate biosynthesis(ko00966);;Biosynthesis of secondary metabolites(ko01110);;2-Oxocarboxylic acid metabolism(ko01210)	HMDB0030406	Organic acids and derivatives	Carboxylic acids and derivatives	Amino acids, peptides, and analogues
pos_227	6H-Oxazaphosphinine	13.2994	15.1069	18.3393	18.0839	20.0661	17.0305	17.0933	14.8726	12.6613	--	HMDB0260394	Organoheterocyclic compounds	Phosphacyclic compounds	--
pos_229	2-Amino-1-phenylethanol	217.796	220.053	233.687	157.626	159.143	144.589	405.753	285.444	273.741	--	HMDB0001065	Organic nitrogen compounds	Organonitrogen compounds	Amines
pos_230	L-Phenylalanine	84.6172	84.36	83.6869	65.1419	62.2678	51.6153	129.947	100.034	89.7254	Phenylalanine metabolism(ko00360);;Phenylalanine, tyrosine and tryptophan biosynthesis(ko00400);;Cyanoamino acid metabolism(ko00460);;D-Amino acid metabolism(ko00470);;Phenylpropanoid biosynthesis(ko00940);;Tropane, piperidine and pyridine alkaloid biosynthesis(ko00960);;Glucosinolate biosynthesis(ko00966);;Aminoacyl-tRNA biosynthesis(ko00970);;Biosynthesis of various alkaloids(ko00996);;Biosynth…	HMDB0000159	Organic acids and derivatives	Carboxylic acids and derivatives	Amino acids, peptides, and analogues
pos_234	Annomuricin A	123.249	132.607	92.2811	140.519	169.694	120.837	134.859	114.084	111.439	--	HMDB0029961	Lipids and lipid-like molecules	Fatty Acyls	Fatty alcohols
pos_249	PG(a-13:0/i-14:0)	829.288	641.807	583.238	726.751	527.961	689.711	566.687	470.11	586.437	--	HMDB0116644	Lipids and lipid-like molecules	Glycerophospholipids	Glycerophosphoglycerols
pos_254	2,7-Difluoro-4-methoxyspiro[fluorene-9,5'-imidazolidine]-2',4'-dione	79.6933	83.5162	30.8186	115.621	11454	384.464	294.669	54.9745	28.7376	--	HMDB0248091	Benzenoids	Fluorenes	--
pos_255	Gibberellin A9	1839.89	1924.94	2494.76	1533.58	24961.8	2334.33	1573.13	2420.43	2424.3	Diterpenoid biosynthesis(ko00904);;Metabolic pathways(ko01100);;Biosynthesis of secondary metabolites(ko01110)	HMDB0303451	Lipids and lipid-like molecules	Prenol lipids	Diterpenoids
pos_259	2-(2-Methylpropoxy)naphthalene	7.14774e-06	7.14774e-06	583.213	7.14774e-06	7.14774e-06	565.132	1.48339	516.057	469.779	--	HMDB0035076	Benzenoids	Naphthalenes	--
pos_260	2',4',6',3,4-Pentahydroxy-3'-geranyl-5-prenyldihydrochalcone	457.123	420.666	3070.2	1088.35	1506	3062.13	911.024	2717.13	2629.36	--	--	--	--	--
pos_265	Colforsin daropate	42.1848	35.931	3311.31	203.318	23.2343	3479.86	121.345	3025.73	2932.34	--	HMDB0250404	Lipids and lipid-like molecules	Prenol lipids	Triterpenoids
pos_267	PG(a-13:0/i-12:0)	495.991	292.473	11669.3	2321.84	481.057	11508.3	1343.67	10013.3	9811.08	--	HMDB0116642	Lipids and lipid-like molecules	Glycerophospholipids	Glycerophosphoglycerols
pos_273	Ginsenoside Rb1	55.6472	27.9464	34.7724	22.266	7.14774e-06	13.8485	19.4987	70.4838	29.7952	Biosynthesis of various plant secondary metabolites(ko00999);;Biosynthesis of secondary metabolites(ko01110)	HMDB0035892	Lipids and lipid-like molecules	Prenol lipids	Triterpenoids
pos_288	2,6-Nonadien-1-ol	21.5687	22.4565	19.6781	23.3127	21.6418	20.2418	22.4755	21.1175	25.3361	--	HMDB0031262	Lipids and lipid-like molecules	Fatty Acyls	Fatty alcohols
pos_290	3beta-Hydroxy-4beta,14alpha-dimethyl-9beta,19-cyclo-5alpha-ergost-24(24(1))-en-4alpha-carboxylate	31.2161	12.7417	10.4633	18.7462	9.71609	26.7448	20.3352	20.4078	16.6047	Steroid biosynthesis(ko00100);;Metabolic pathways(ko01100);;Biosynthesis of secondary metabolites(ko01110)	--	--	--	--
pos_294	TG(8:0/8:0/8:0)	1850.28	1830.62	1533.26	1919.51	1435.73	1681.85	1733.85	1587.21	1538.39	--	HMDB0011187	Lipids and lipid-like molecules	Glycerolipids	Triradylcglycerols
pos_295	Vitamin K1 epoxide	63.0929	55.1584	42.2421	63.3506	57.1368	47.8906	51.8911	44.0184	59.9827	Ubiquinone and other terpenoid-quinone biosynthesis(ko00130);;Metabolic pathways(ko01100);;Biosynthesis of secondary metabolites(ko01110);;Biosynthesis of cofactors(ko01240)	HMDB0002972	Lipids and lipid-like molecules	Prenol lipids	Quinone and hydroquinone lipids
pos_297	1-Hexadecanol	19848.6	20442.1	25163.3	28400.1	16860.3	16564.2	14813.9	20764.4	15182.7	Fatty acid degradation(ko00071)	HMDB0003424	Lipids and lipid-like molecules	Fatty Acyls	Fatty alcohols
pos_3	3,3-Dichloro-propionic acid	4330.86	3605.94	3945.54	3171.64	3358.63	5097	3121.95	3468.6	3626.88	--	HMDB0245992	Organic acids and derivatives	Carboxylic acids and derivatives	Carboxylic acids
pos_309	Stigmasterol	3969.89	4329.08	4606.65	4045.15	4851.38	4676.51	4480.15	4172.3	4405.6	Steroid biosynthesis(ko00100);;Biosynthesis of plant secondary metabolites(ko01060);;Biosynthesis of terpenoids and steroids(ko01062);;Metabolic pathways(ko01100);;Biosynthesis of secondary metabolites(ko01110)	HMDB0000937	Lipids and lipid-like molecules	Steroids and steroid derivatives	Stigmastanes and derivatives
pos_310	1-(11-(Dodecylamino)-10-hydroxyundecyl)-3,7-dihydro-3,7-dimethyl-1H-purine-2,6-dione	200.725	219.446	178.782	170.387	175.245	176.408	174.752	160.665	188.549	--	HMDB0250557	Organoheterocyclic compounds	Imidazopyrimidines	Purines and purine derivatives
pos_320	Triphenylphosphine oxide	18309.7	20455.5	18686.1	18208.4	22016.5	18888.3	23012.1	17610.8	18065	--	--	--	--	--
pos_324	gamma-Aminobutyric acid cetyl ester	373.524	1046.04	533.62	518.107	524.984	639.2	297.937	422.887	1444.72	--	HMDB0249837	Organic acids and derivatives	Carboxylic acids and derivatives	Amino acids, peptides, and analogues
pos_325	Docosanal	72.1986	127.659	249.751	161.481	89.9564	357.335	71.4864	164.03	71.0103	--	HMDB0251560	Lipids and lipid-like molecules	Fatty Acyls	Fatty aldehydes
pos_338	Dihydrozeatin-O-glucoside	7924.44	8138.9	7313.06	7482.77	5702.39	8151.97	8670.7	7472.78	7302.59	Zeatin biosynthesis(ko00908);;Biosynthesis of secondary metabolites(ko01110)	HMDB0012214	Lipids and lipid-like molecules	Fatty Acyls	Fatty acyl glycosides
pos_346	MG(18:0/0:0/0:0)	1898.03	1944.3	1985.78	3191.19	2453.16	1954.73	2151.59	1927.8	1365.95	--	HMDB0011131	Lipids and lipid-like molecules	Glycerolipids	Monoradylglycerols
pos_347	3alpha,7alpha-Dihydroxy-5beta-cholestanate	517.404	574.163	514.967	551.21	520.803	581.967	538.893	542.287	559.734	Primary bile acid biosynthesis(ko00120);;Metabolic pathways(ko01100)	HMDB0000359	Lipids and lipid-like molecules	Steroids and steroid derivatives	Bile acids, alcohols and derivatives
pos_348	geneticin	58.9811	65.1951	49.8107	89.8473	12.9614	56.5026	64.0462	56.7737	44.486	Neomycin, kanamycin and gentamicin biosynthesis(ko00524);;Biosynthesis of secondary metabolites(ko01110)	HMDB0242565	Organic oxygen compounds	Organooxygen compounds	Carbohydrates and carbohydrate conjugates
pos_352	BQ 123	47.007	52.7893	48.5474	59.2398	31.655	64.0031	57.995	63.4939	72.5256	Bile secretion(ko04976)	--	--	--	--
pos_355	Goshonoside F5	429.339	276.087	123.813	43703.9	2219.23	192.368	921.944	110.592	64.3203	--	HMDB0038541	Lipids and lipid-like molecules	Prenol lipids	Terpene glycosides
pos_356	Gluten exorphin C	1244.18	1349.08	35725.1	3138.05	2773.85	36587.9	2549.8	31585.9	28478	--	HMDB0059796	Organic acids and derivatives	Carboxylic acids and derivatives	Amino acids, peptides, and analogues
pos_359	Isofucosterol 3-O-[6-O-(9-Octadecenoyl)-b-D-glucopyranoside]	1136.14	1051.63	1074.11	1387.39	973.966	1195.77	1257.41	1167.85	1276.96	--	HMDB0032813	Lipids and lipid-like molecules	Steroids and steroid derivatives	Stigmastanes and derivatives
pos_362	Kanosamine 6-phosphate	879.024	943.887	826.398	1017.18	944.005	862.003	1070.05	833.083	800.376	Biosynthesis of various antibiotics(ko00998);;Biosynthesis of ansamycins(ko01051);;Metabolic pathways(ko01100);;Biosynthesis of secondary metabolites(ko01110)	--	--	--	--
pos_363	Methyl 7-epi-12-hydroxyjasmonate glucoside	126.976	130.57	99.7842	134.829	99.9065	113.295	104.38	104.856	94.0142	--	HMDB0031763	Lipids and lipid-like molecules	Fatty Acyls	Fatty acyl glycosides
pos_370	PS(20:1(11Z)/20:5(6E,8Z,11Z,14Z,17Z)-OH(5))	2673.61	2172.49	9389.44	7273.44	2667.91	15182.1	4044.85	12835.4	9264.01	--	HMDB0282215	--	--	--
pos_374	Psychosine	10.6122	10.3927	8.88425	3.31805	5.03695	16.5658	2.33242	15.5724	7.87418	Sphingolipid metabolism(ko00600)	HMDB0000648	Lipids and lipid-like molecules	Sphingolipids	Glycosphingolipids
pos_389	PG(a-13:0/i-16:0)	1532.63	1276.46	932.392	2289.13	1732.92	1231.07	1882.28	2272.44	1180.78	--	HMDB0116646	Lipids and lipid-like molecules	Glycerophospholipids	Glycerophosphoglycerols
pos_397	3alpha-Hydroxy-3,5-dihydromonacolin L acid	20336.7	19380.3	17708.7	17370.9	19824.6	18935.7	20628.5	18163.7	15141.9	Biosynthesis of various other secondary metabolites(ko00997);;Metabolic pathways(ko01100);;Biosynthesis of secondary metabolites(ko01110)	--	--	--	--
pos_403	MG(PGF1alpha/0:0/0:0)	52.3583	50.1479	43.3461	60.1364	49.8821	63.7133	53.3771	64.6866	57.2794	--	HMDB0260511	--	--	--
pos_414	2'-O-methylcytidine	19.3787	19.5476	20.5252	21.5988	19.3971	21.8753	17.1707	20.0929	15.4254	--	HMDB0242132	Nucleosides, nucleotides, and analogues	Pyrimidine nucleosides	--
pos_420	Cortolone	84.0747	32.1239	105.661	33.4964	37.9573	22.1366	37.4809	5.77817	60.7932	Steroid hormone biosynthesis(ko00140)	HMDB0003128	Lipids and lipid-like molecules	Steroids and steroid derivatives	Hydroxysteroids
pos_422	DG(12:0/20:5(5Z,8Z,10E,14Z,17Z)-OH(12)/0:0)	145.162	117.846	121.981	142.406	153.593	146.2	140.87	137.972	146.257	--	HMDB0294741	--	--	--
pos_426	PE(24:1(15Z)/22:6(5Z,7Z,10Z,13Z,16Z,19Z)-OH(4))	13.9111	2.79868	11.6247	16.3144	7.68551	7.14774e-06	14.7819	26.7723	21.5872	--	HMDB0284622	--	--	--
pos_428	1-Stearoyl-rac-glycerol	9.97709	11.8617	5.80645	20.6309	18.0647	5.91517	10.8164	5.89824	1.72656	--	HMDB0011131	Lipids and lipid-like molecules	Glycerolipids	Monoradylglycerols
pos_434	Didemethylcitalopram	4.37827	1.59647	11.0892	69.7973	59.7099	82.5569	11.3443	90.2217	29.2876	Drug metabolism - cytochrome P450(ko00982)	HMDB0060472	Benzenoids	Benzene and substituted derivatives	Phenylbutylamines
pos_445	20-Hydroxyleukotriene E4	68.4185	57.0233	35.668	65.5402	56.1295	81.6758	57.5575	60.1089	51.4032	Arachidonic acid metabolism(ko00590)	--	--	--	--
pos_452	3-Hydroxy-6,7,8-trimethoxy-2-naphthoate	17472.8	19335.4	18854.6	16429.1	20272.7	18932.9	20716.9	17396.4	17548.4	Biosynthesis of enediyne antibiotics(ko01059);;Metabolic pathways(ko01100);;Biosynthesis of secondary metabolites(ko01110)	--	--	--	--
pos_458	milbemycin beta3	881.257	909.833	872.907	912.124	922.591	983.567	876.68	868.422	907.699	--	HMDB0254729	Phenylpropanoids and polyketides	Macrolides and analogues	Milbemycins
pos_471	PC(24:0/20:3(6,8,11)-OH(5))	659.371	606.699	686.972	745.137	764.967	636.359	635.942	647.668	626.23	--	HMDB0288692	--	--	--
pos_489	N-Oleoyl dopamine	27.7942	18.4958	15.3034	21.3844	18.7847	29.6018	18.5688	5.32209	38.6404	--	--	--	--	--
pos_491	6,8a-Seco-6,8a-deoxy-5-oxoavermectin ''1a'' aglycone	325.545	490.642	162.349	232.014	205.971	367.24	135.669	191.543	264.148	Biosynthesis of 12-, 14- and 16-membered macrolides(ko00522);;Metabolic pathways(ko01100);;Biosynthesis of secondary metabolites(ko01110)	--	--	--	--
pos_497	L-Olivosyl-oleandolide	41.353	45.039	58.1073	60.4551	34.7579	62.9277	47.8998	72.1473	50.4257	Biosynthesis of 12-, 14- and 16-membered macrolides(ko00522);;Metabolic pathways(ko01100);;Biosynthesis of secondary metabolites(ko01110)	--	--	--	--
pos_504	N-(N-(3-Amino-3-carboxypropyl)-3-amino-3-carboxypropyl)azetidine-2-carboxylic acid	12.8457	18.3785	5.6171	11.5472	9.04673	2.01396	7.72674	8.71909	9.2628	--	HMDB0255025	Organic acids and derivatives	Carboxylic acids and derivatives	Amino acids, peptides, and analogues
pos_506	2,22-Dideoxy-3-dehydroecdysone	398.193	328.386	389.788	440.334	392.782	395.877	365.896	460.072	409.69	Insect hormone biosynthesis(ko00981)	--	--	--	--
pos_508	Osmundalactone	53.368	58.4675	51.3964	52.5603	63.0292	56.0174	52.7146	54.2937	46.5393	--	HMDB0031303	Organoheterocyclic compounds	Pyrans	Pyranones and derivatives
pos_509	G-418	44.3454	44.0185	36.9174	41.9718	32.6734	53.2553	46.0681	45.444	40.2047	--	--	--	--	--
pos_514	Araliacerebroside	1603.86	3104.85	6353.46	1767.35	2419.37	10249.8	2811.44	7815.74	5887.96	--	HMDB0033621	Lipids and lipid-like molecules	Sphingolipids	Glycosphingolipids
pos_515	PC(P-16:0/PGE1)	1632.04	1820.46	6136.37	1531.25	1490.15	11652.4	2760.71	9374.36	6419.06	--	HMDB0289517	--	--	--
pos_518	CE(LTE4)	741.953	1327	1968.48	726.394	1026.02	2757.56	1411.06	2040.95	1619.71	--	HMDB0290218	--	--	--
pos_520	Withanolide B	8359.08	9528.43	3567.21	33371.2	7834.94	6226.86	11546.7	4009.89	2998.35	--	HMDB0030020	Lipids and lipid-like molecules	Prenol lipids	Quinone and hydroquinone lipids
pos_525	PG(22:5(4Z,7Z,10Z,13Z,16Z)/22:5(4Z,7Z,10Z,13Z,16Z))	5228.41	4196.46	8077.7	29429.4	10218.3	12164.9	12109.9	13467.3	7016.3	--	HMDB0116618	Lipids and lipid-like molecules	Glycerophospholipids	Glycerophosphoglycerols
pos_529	Retinyl palmitate	35.5905	28.2244	29.7744	44.8843	42.4743	40.0055	39.1458	37.0991	30.5284	Retinol metabolism(ko00830);;Metabolic pathways(ko01100)	HMDB0003648	Lipids and lipid-like molecules	Fatty Acyls	Fatty acid esters
pos_537	N-Palmitoylsphingosine	142252	155663	133671	472195	586986	134603	354647	118744	123640	--	HMDB0004949	Lipids and lipid-like molecules	Sphingolipids	Ceramides
pos_541	TG(16:0/14:0/18:0)	556.741	522.819	430.423	568.267	599.284	679.426	471.336	568.188	490.214	--	HMDB0010413	Lipids and lipid-like molecules	Glycerolipids	Triradylcglycerols
pos_543	Cholesterol sulfate	626.017	544.205	576.77	489.694	534.066	648.858	466.133	586.172	694.7	Steroid hormone biosynthesis(ko00140);;Metabolic pathways(ko01100)	HMDB0000653	Lipids and lipid-like molecules	Steroids and steroid derivatives	Cholestane steroids
pos_551	Pantoyllactone glucoside	11.518	9.65402	10.7408	10.5007	10.9079	11.6974	9.32416	9.89913	10.2862	--	HMDB0041269	Lipids and lipid-like molecules	Fatty Acyls	Fatty acyl glycosides
pos_553	3alpha,7alpha,26-Trihydroxy-5beta-cholestane	25.173	31.332	26.2804	25.5476	25.1442	28.5455	26.0389	27.3127	25.8565	Primary bile acid biosynthesis(ko00120);;Metabolic pathways(ko01100)	HMDB0012455	Lipids and lipid-like molecules	Steroids and steroid derivatives	Bile acids, alcohols and derivatives
pos_557	3-Dehydronobilin	143.622	171.265	124.619	161.066	174.852	148.039	164.921	151.901	158.72	--	HMDB0036691	Lipids and lipid-like molecules	Prenol lipids	Terpene lactones
pos_564	N-Desmethylrosuvastatin	310.654	323.054	323.772	260.601	293.316	299.558	374.424	368.996	337.537	--	HMDB0060942	Benzenoids	Benzene and substituted derivatives	Benzenesulfonamides
pos_565	Biliverdin-IX-delta	1227.79	1289.39	1286.65	1020.23	1190.43	1183.67	1475.7	1393.66	1354.94	Porphyrin metabolism(ko00860);;Biosynthesis of secondary metabolites(ko01110)	--	--	--	--
pos_568	Amphibine B	12842.1	13543	11822.4	8819.44	10641.3	11856.5	12809.3	12770.9	12455.3	--	--	--	--	--
pos_569	8-O-Methyloblongine	564.444	563.62	496.398	376.466	455.197	505.39	494.771	501.584	525.473	--	HMDB0034579	Organoheterocyclic compounds	Isoquinolines and derivatives	Benzylisoquinolines
pos_570	(S)-Nerolidol 3-O-[a-L-Rhamnopyranosyl-(1->4)-a-L-rhamnopyranosyl-(1->2)-b-D-glucopyranoside]	554.381	570.703	471.391	455.916	501.23	551.462	551.379	536.013	503.491	--	HMDB0040845	Organic oxygen compounds	Organooxygen compounds	Carbohydrates and carbohydrate conjugates
pos_572	6,7-Dihydro-4-(hydroxymethyl)-2-(p-hydroxyphenethyl)-7-methyl-5H-2-pyrindinium	69.8588	156.77	3.47094	37.7851	43.7057	13.6214	23.2844	17.0202	0.569072	--	HMDB0033483	Benzenoids	Phenols	1-hydroxy-2-unsubstituted benzenoids
pos_587	3alpha,7alpha,12alpha,26-Tetrahydroxy-5beta-cholestane	79.2482	205.682	14.1754	158.931	69.103	113.621	31.0215	17.777	26.0262	Primary bile acid biosynthesis(ko00120);;Metabolic pathways(ko01100)	HMDB0001231	Lipids and lipid-like molecules	Steroids and steroid derivatives	Bile acids, alcohols and derivatives
pos_590	4-Hydroxyphenylglyoxylate	118.86	128.774	124.987	98.1439	128.081	127.207	148.407	144.884	151.787	Monobactam biosynthesis(ko00261);;Aminobenzoate degradation(ko00627);;Biosynthesis of vancomycin group antibiotics(ko01055);;Metabolic pathways(ko01100);;Biosynthesis of secondary metabolites(ko01110);;Microbial metabolism in diverse environments(ko01120)	--	--	--	--
pos_591	Pantothenate	24.0706	29.6662	26.1702	23.1727	26.9495	25.7683	33.1361	27.1777	32.6287	beta-Alanine metabolism(ko00410);;Pantothenate and CoA biosynthesis(ko00770);;Metabolic pathways(ko01100);;Biosynthesis of secondary metabolites(ko01110);;Biosynthesis of cofactors(ko01240);;Vitamin digestion and absorption(ko04977)	HMDB0000210	Organic oxygen compounds	Organooxygen compounds	Alcohols and polyols
pos_594	Methyl-[12]-gingerdiol	144.087	150.416	154.27	99.863	120.444	127.728	123.025	133.157	120.43	--	HMDB0303110	Lipids and lipid-like molecules	Fatty Acyls	Fatty alcohols
pos_595	2,3-Bis-O-(geranylgeranyl)-sn-glycero-1-phospho-L-serine	758.605	1726.56	1450.17	1046.05	1125.6	1752.7	1138.21	1235.39	1198.84	--	--	--	--	--
pos_596	1-Octene	17.1976	21.9813	18.3885	13.8484	20.5755	18.952	25.1756	21.6761	24.7627	--	HMDB0032449	Hydrocarbons	Unsaturated hydrocarbons	Unsaturated aliphatic hydrocarbons
pos_599	7alpha,12alpha-Dihydroxy-5beta-cholestan-3-one	139.069	145.729	156.438	141.644	177.88	183.048	141.242	171.498	166.141	Primary bile acid biosynthesis(ko00120);;Metabolic pathways(ko01100)	HMDB0006887	Lipids and lipid-like molecules	Glycerolipids	Diradylglycerols
pos_616	Demethylcitalopram	75.7634	71.7141	83.4012	65.5104	64.6881	58.8939	86.9007	73.8597	72.7337	Drug metabolism - cytochrome P450(ko00982)	--	--	--	--
pos_618	Jubanine C	4461.1	4994.06	5700.81	3542.57	4032.63	4379.98	5067.22	4871.94	4882.02	--	HMDB0037300	Organic acids and derivatives	Carboxylic acids and derivatives	Amino acids, peptides, and analogues
pos_619	Lipid X	220.673	223.12	213.346	215.073	204.786	251.943	241.426	218.816	193.761	Lipopolysaccharide biosynthesis(ko00540);;Metabolic pathways(ko01100)	--	--	--	--
pos_620	Calcidiol	467.722	483.171	507.072	552.804	725.027	483.088	996.827	875.269	891.179	Steroid biosynthesis(ko00100);;Metabolic pathways(ko01100);;Biosynthesis of secondary metabolites(ko01110);;Parathyroid hormone synthesis, secretion and action(ko04928);;Tuberculosis(ko05152)	HMDB0003550	Lipids and lipid-like molecules	Steroids and steroid derivatives	Vitamin D and derivatives
pos_631	N,N-Dimethylsphingosine	740.652	703.33	815.188	295.349	351.847	676.4	685.849	649.296	755.776	--	HMDB0013645	Organic nitrogen compounds	Organonitrogen compounds	Amines
pos_638	Tylosin	3.14792	0.545249	90.1532	3.14235	4.63315	441.384	5.47957	327.944	123.407	Biosynthesis of 12-, 14- and 16-membered macrolides(ko00522);;Type I polyketide structures(ko01052);;Metabolic pathways(ko01100);;Biosynthesis of secondary metabolites(ko01110)	HMDB0034108	Organic oxygen compounds	Organooxygen compounds	Carbohydrates and carbohydrate conjugates
pos_644	Docosanamide	274.119	424.883	270.151	265.517	233.151	385.849	218.017	166.105	572.115	--	HMDB0000583	Lipids and lipid-like molecules	Fatty Acyls	Fatty amides
pos_646	13-Docosenamide	157.488	334.006	118.117	118.024	77.6218	249.474	72.932	28.7962	528.482	--	HMDB0244507	Lipids and lipid-like molecules	Fatty Acyls	Fatty amides
pos_650	Hexylamine	30.3676	34.0603	32.4192	35.0541	32.8183	31.3726	31.3546	31.2533	29.9099	--	HMDB0032323	Organic nitrogen compounds	Organonitrogen compounds	Amines
pos_684	3-Hydroxy-3-phenylpentanamide	11.4289	12.322	9.56501	15.6754	12.5509	8.40476	13.2682	15.182	13.4709	--	HMDB0245886	Benzenoids	Benzene and substituted derivatives	Phenylpropanes
pos_686	Citreoviridin A	7.14774e-06	7.14774e-06	7.14774e-06	7.14774e-06	8773.65	7.14774e-06	7.14774e-06	7.14774e-06	7.14774e-06	--	HMDB0030868	Organoheterocyclic compounds	Pyrans	Pyranones and derivatives
pos_691	11-nor-9-carboxy-Delta(9)-tetrahydrocannabinol	28.3023	9.91394	53.4305	61.2937	11676.1	80.7659	45.8103	59.2691	61.7632	--	HMDB0062770	Organoheterocyclic compounds	Benzopyrans	1-benzopyrans
pos_692	Erythronolide B	2.62152	4.51152	29.2531	7.14774e-06	7.14774e-06	66.263	7.14774e-06	58.1735	36.4877	Biosynthesis of 12-, 14- and 16-membered macrolides(ko00522);;Metabolic pathways(ko01100);;Biosynthesis of secondary metabolites(ko01110)	--	--	--	--
pos_702	7alpha-Hydroxydehydroepiandrosterone	45.8918	50.6898	120.929	55.3217	18.107	93.286	37.0058	80.072	109.872	Steroid hormone biosynthesis(ko00140)	--	--	--	--
pos_709	Barbiturate	6.71412	5.33489	2.75771	7.74649	7.64861	5.09716	6.0943	5.4815	3.01394	Pyrimidine metabolism(ko00240);;Metabolic pathways(ko01100)	HMDB0041833	Organoheterocyclic compounds	Diazines	Pyrimidines and pyrimidine derivatives
pos_714	Nicotine	17.5565	13.8166	33.2979	18.1746	15.5625	21.0667	18.6415	14.5213	17.6868	Tropane, piperidine and pyridine alkaloid biosynthesis(ko00960);;Metabolism of xenobiotics by cytochrome P450(ko00980);;Biosynthesis of alkaloids derived from ornithine, lysine and nicotinic acid(ko01064);;Biosynthesis of secondary metabolites(ko01110);;Thermogenesis(ko04714);;Nicotine addiction(ko05033);;Chemical carcinogenesis - receptor activation(ko05207)	HMDB0001934	Organoheterocyclic compounds	Pyridines and derivatives	Pyrrolidinylpyridines
pos_717	Trolamine	34.5347	37.2786	39.174	40.26	46.7175	39.1532	38.9165	34.1532	35.5833	Glycerophospholipid metabolism(ko00564)	HMDB0032538	Organic nitrogen compounds	Organonitrogen compounds	Amines
pos_720	Isoleucyl-Glutamine	16.4571	15.5956	23.1605	14.3494	16.3951	20.5456	16.5589	17.3707	16.0867	--	HMDB0028905	Organic acids and derivatives	Carboxylic acids and derivatives	Amino acids, peptides, and analogues
pos_762	2-Oxo-2,3-dihydrofuran-5-acetate	53.0987	50.3715	55.9501	52.3189	51.4861	46.8672	43.8398	45.6322	40.0767	Benzoate degradation(ko00362);;Metabolic pathways(ko01100);;Microbial metabolism in diverse environments(ko01120);;Degradation of aromatic compounds(ko01220)	--	--	--	--
pos_763	2-Oxo-4-methylthiobutanoic acid	215.02	246.526	233.849	237.842	244.436	255.232	209.117	212.058	218.355	Cysteine and methionine metabolism(ko00270);;D-Amino acid metabolism(ko00470);;Glucosinolate biosynthesis(ko00966);;Biosynthesis of plant secondary metabolites(ko01060);;Metabolic pathways(ko01100);;Biosynthesis of secondary metabolites(ko01110);;2-Oxocarboxylic acid metabolism(ko01210)	HMDB0001553	Lipids and lipid-like molecules	Fatty Acyls	Fatty acids and conjugates
pos_786	Glyoxylate	604.125	663.511	711.309	676.807	708.406	664.666	665.292	644.903	624.683	Purine metabolism(ko00230);;Caffeine metabolism(ko00232);;Glycine, serine and threonine metabolism(ko00260);;Arginine and proline metabolism(ko00330);;Chloroalkane and chloroalkene degradation(ko00625);;Glyoxylate and dicarboxylate metabolism(ko00630);;C5-Branched dibasic acid metabolism(ko00660);;Methane metabolism(ko00680);;Carbon fixation pathways in prokaryotes(ko00720);;Metabolic pathways(ko…	HMDB0000119	Organic acids and derivatives	Carboxylic acids and derivatives	Carboxylic acids
pos_787	3-Hydroxypyridine sulfate	10.2993	9.5092	12.483	9.67807	10.9592	8.13381	11.1541	9.21148	11.5115	--	HMDB0240652	Organic acids and derivatives	Organic sulfuric acids and derivatives	Arylsulfates
pos_789	S-Methyl-5'-thioadenosine	175.006	162.415	160.311	187.144	200.592	152.618	207.966	164.317	155.345	Cysteine and methionine metabolism(ko00270);;Zeatin biosynthesis(ko00908);;Biosynthesis of plant secondary metabolites(ko01060);;Metabolic pathways(ko01100)	HMDB0001173	Nucleosides, nucleotides, and analogues	5'-deoxyribonucleosides	5'-deoxy-5'-thionucleosides
pos_792	Indoleacrylic acid	173.238	169.492	176.706	128.104	138.714	120.375	294.906	199.765	184.909	--	HMDB0000734	Organoheterocyclic compounds	Indoles and derivatives	Indoles
pos_797	Benzeneacetonitrile	2113.88	2390.77	2485.63	2302.7	2565.55	2387.89	2305.26	2223.83	2146.59	--	HMDB0034171	Benzenoids	Benzene and substituted derivatives	Benzyl cyanides
pos_798	3-Hydroxyisovalerate	12855.2	14642.7	15483.2	14075.8	15829.6	14883.8	14616.3	13897.9	13661.5	Valine, leucine and isoleucine degradation(ko00280);;Metabolic pathways(ko01100)	HMDB0000754	Lipids and lipid-like molecules	Fatty Acyls	Fatty acids and conjugates
pos_806	3D-3,5/4-Trihydroxycyclohexane-1,2-dione	19576.6	21176.4	21974.2	21035.4	22293.2	21980.1	19986.4	19741.9	19323.7	Inositol phosphate metabolism(ko00562);;Metabolic pathways(ko01100);;Microbial metabolism in diverse environments(ko01120)	--	--	--	--
pos_811	2-Hydroxy-2-hydropyrone-4,6-dicarboxylate	52.1394	59.299	60.5039	56.9632	63.4751	60.755	51.8027	53.7403	51.2356	Benzoate degradation(ko00362);;Metabolic pathways(ko01100);;Microbial metabolism in diverse environments(ko01120)	--	--	--	--
pos_814	O-Phospho-4-hydroxy-L-threonine	137.898	170.839	192.2	168.543	200.689	173.008	172.649	156.909	154.901	Vitamin B6 metabolism(ko00750);;Metabolic pathways(ko01100);;Biosynthesis of cofactors(ko01240)	HMDB0006802	Organic acids and derivatives	Carboxylic acids and derivatives	Amino acids, peptides, and analogues
pos_817	4-Hydroxybenzoyl-CoA	69.4679	87.9899	83.7406	73.3761	87.3592	58.5779	61.0455	50.2149	45.9905	Ubiquinone and other terpenoid-quinone biosynthesis(ko00130);;Benzoate degradation(ko00362);;Fluorobenzoate degradation(ko00364);;Aminobenzoate degradation(ko00627);;Metabolic pathways(ko01100);;Biosynthesis of secondary metabolites(ko01110);;Microbial metabolism in diverse environments(ko01120);;Degradation of aromatic compounds(ko01220)	HMDB0006467	Organic oxygen compounds	Organooxygen compounds	Carbonyl compounds
pos_818	4,6-Heptadiyne-1,3-diol	54.2959	57.6021	55.2288	57.7963	65.1444	57.3372	53.478	52.8042	51.4267	--	HMDB0038963	Lipids and lipid-like molecules	Fatty Acyls	Fatty alcohols
pos_821	4-Hydroxy-L-threonine	5.87724	8.78206	3.7042	4.58801	4.48425	2.05911	2.96786	6.7921	4.62833	Vitamin B6 metabolism(ko00750)	--	--	--	--
pos_825	Iminoaspartate	25.9266	27.0867	23.6599	25.56	26.9639	24.9779	23.2341	20.0568	25.1591	Nicotinate and nicotinamide metabolism(ko00760);;Metabolic pathways(ko01100);;Biosynthesis of cofactors(ko01240)	HMDB0001131	Organic acids and derivatives	Carboxylic acids and derivatives	Dicarboxylic acids and derivatives
pos_828	5-Chloro-1,2,4-trihydroxybenzene	550.153	599.66	663.896	671.037	680.907	580.303	548.936	525.609	530.41	Chlorocyclohexane and chlorobenzene degradation(ko00361);;Metabolic pathways(ko01100);;Microbial metabolism in diverse environments(ko01120)	--	--	--	--
pos_829	5,6,7,8-Tetrahydromonapterin	114.056	150.574	155.658	218.442	41.2381	7.14774e-06	117.122	187.817	104.993	Folate biosynthesis(ko00790)	--	--	--	--
pos_837	Cortisone	53.1298	50.0737	63.2915	18.2705	10.9907	7.14774e-06	71.7809	61.0152	72.0065	Steroid hormone biosynthesis(ko00140);;Metabolic pathways(ko01100);;Aldosterone-regulated sodium reabsorption(ko04960);;Pathways in cancer(ko05200);;Prostate cancer(ko05215);;Glucocorticoid and mineralocorticoid receptor agonists/antagonists(ko07225)	HMDB0002802	Lipids and lipid-like molecules	Steroids and steroid derivatives	Hydroxysteroids
pos_841	Indolylmethyl-desulfoglucosinolate	127.323	126.114	124.614	59.9825	47.6142	44.5609	161.753	137.004	157.814	Tryptophan metabolism(ko00380);;Glucosinolate biosynthesis(ko00966);;Metabolic pathways(ko01100);;Biosynthesis of secondary metabolites(ko01110);;2-Oxocarboxylic acid metabolism(ko01210)	--	--	--	--
pos_851	Kanamycin A	4.50143	5.49287	7.14774e-06	18.0726	11.9451	11.585	11.6927	39.4488	4.9973	Neomycin, kanamycin and gentamicin biosynthesis(ko00524);;Biosynthesis of secondary metabolites(ko01110)	HMDB0015303	Organic oxygen compounds	Organooxygen compounds	Carbohydrates and carbohydrate conjugates
pos_864	cis-4-Hydroxy-D-proline	3.90802	4.45508	4.95958	9.07667	12.9662	39.21	6.9019	0.954675	5.49756	D-Amino acid metabolism(ko00470);;Metabolic pathways(ko01100)	HMDB0060460	Organic acids and derivatives	Carboxylic acids and derivatives	Amino acids, peptides, and analogues
pos_865	6-Methylthiohexanaldoxime	1.16847	1.99097	2.55139	10.2706	4.67718	50.6097	6.74158	1.10076	5.47251	Glucosinolate biosynthesis(ko00966);;2-Oxocarboxylic acid metabolism(ko01210)	--	--	--	--
pos_868	3-Hydroxylidocaine	105.918	127.575	131.486	119.851	131.705	104.029	113.471	128.557	114.997	Drug metabolism - cytochrome P450(ko00982)	HMDB0060655	Organic acids and derivatives	Carboxylic acids and derivatives	Amino acids, peptides, and analogues
pos_874	3-Hexanone	2324.35	2015.47	2092.31	2133.02	4614.72	1928.66	2953.12	2569.91	2934.96	--	HMDB0000753	Organic oxygen compounds	Organooxygen compounds	Carbonyl compounds
pos_875	N-Ethyl-N-(2-hydroxy-3-sulfopropyl)-3-toluidine	703.923	753.875	648.647	160.297	92.1388	41.3721	1503.12	1043.37	879.937	--	HMDB0255133	Benzenoids	Benzene and substituted derivatives	Toluenes
pos_877	Ethyl 3-hydroxydodecanoate	1128.62	1012.6	1064.17	1068	1981.56	962.552	1502.24	1357.29	1343.55	--	HMDB0059850	Lipids and lipid-like molecules	Fatty Acyls	Fatty alcohols
pos_880	(3R,5Z)-5-Octene-1,3-diol	184.62	176.27	180.062	184.116	267.928	165.616	240.318	224.895	213.666	--	HMDB0030368	Lipids and lipid-like molecules	Fatty Acyls	Fatty alcohols
pos_888	Valyl-Asparagine	33.4787	26.949	36.2654	11.3114	3.79069	7.14774e-06	38.1037	36.366	34.7672	--	HMDB0029122	Organic acids and derivatives	Carboxylic acids and derivatives	Amino acids, peptides, and analogues
pos_895	Penicillin F	22.5926	23.0355	21.9808	11.2989	1.15596	7.14774e-06	65.8942	36.7769	29.798	--	HMDB0256230	Organic acids and derivatives	Carboxylic acids and derivatives	Amino acids, peptides, and analogues
pos_898	Decyl butanoate	3544.69	3260.18	3435.12	3502.52	5119.36	3228.33	4621.67	3755.22	3844.86	--	HMDB0037312	Lipids and lipid-like molecules	Fatty Acyls	Fatty alcohol esters
pos_899	16-Hydroxypalmitate	1378.25	1275.98	1307.67	1282.67	2030.3	1232.12	1881.89	1616.21	1572.18	Cutin, suberine and wax biosynthesis(ko00073);;Metabolic pathways(ko01100)	HMDB0006294	Lipids and lipid-like molecules	Fatty Acyls	Fatty acids and conjugates
pos_9	2-Carboxy-1,4-naphthoquinone	12.1458	10.8553	11.2145	19.8823	22.1415	12.6521	9.76073	9.10936	12.6102	Ubiquinone and other terpenoid-quinone biosynthesis(ko00130);;Metabolic pathways(ko01100);;Biosynthesis of secondary metabolites(ko01110);;Biosynthesis of cofactors(ko01240)	--	--	--	--
pos_902	2-Nonene-1,4-diol	194.227	187.539	215.522	193.953	272.095	197.578	265.141	241.256	244.355	--	HMDB0245271	Lipids and lipid-like molecules	Fatty Acyls	Fatty alcohols
pos_907	S-3-oxodecanoyl cysteamine	411.134	1546.97	489.144	395.056	91.053	76.2671	570.832	661.585	808.074	--	HMDB0059773	Lipids and lipid-like molecules	Fatty Acyls	Fatty acyl thioesters
pos_917	Dodecyl butyrate	30383.2	29210.6	33711.9	31539.2	39993.9	30750	36163.1	31583.6	31659.5	--	HMDB0032249	Lipids and lipid-like molecules	Fatty Acyls	Fatty alcohol esters
pos_920	Xestoaminol C	242.792	199.279	250.451	204.628	541.355	209.702	245.516	205.528	293.859	--	HMDB0304813	Organic nitrogen compounds	Organonitrogen compounds	Amines
pos_921	Palmitic amide	313.134	304.82	354.185	336.376	437.205	308.525	414.429	363.393	351.658	--	HMDB0012273	Lipids and lipid-like molecules	Fatty Acyls	Fatty amides
pos_922	Phytosphingosine	18102.1	18142.1	19924.2	18643.1	24745.1	18772.6	23878.3	21183.9	20659.2	Sphingolipid metabolism(ko00600);;Metabolic pathways(ko01100)	HMDB0004610	Organic nitrogen compounds	Organonitrogen compounds	Amines
pos_924	(2E,4E)-2,4-Nonadien-1-ol	102.722	108.861	115.791	93.1213	109.846	129.606	99.5658	105.023	99.4243	--	HMDB0034845	Lipids and lipid-like molecules	Fatty Acyls	Fatty alcohols
pos_925	16-Hydroxyhexadecanoic acid	444.573	430.652	409.56	207.726	560.612	337.922	317.448	208.628	313.163	Cutin, suberine and wax biosynthesis(ko00073);;Metabolic pathways(ko01100)	HMDB0006294	Lipids and lipid-like molecules	Fatty Acyls	Fatty acids and conjugates
pos_930	Solutol HS 15	5048.29	4981.82	5520.55	5204.79	6894.34	5115.08	6992.49	6064.74	5876.53	--	HMDB0258368	Lipids and lipid-like molecules	Fatty Acyls	Fatty alcohols
pos_931	(9Z)-Octadecenoic acid	31.9067	33.9853	37.1583	34.3968	44.8013	35.4035	47.1892	40.1643	37.8015	Fatty acid biosynthesis(ko00061);;Cutin, suberine and wax biosynthesis(ko00073);;Biosynthesis of unsaturated fatty acids(ko01040);;Biosynthesis of plant secondary metabolites(ko01060);;Longevity regulating pathway - worm(ko04212)	HMDB0000207	Lipids and lipid-like molecules	Fatty Acyls	Fatty acids and conjugates
pos_932	7,8-Dihydro-.alpha.-ionone	1096.64	1101.52	1202.81	1116.04	1407.44	1095.47	1563.92	1368.4	1352.44	--	--	--	--	--
pos_941	C17 Sphinganine	5050.36	5045.84	5474.62	324.461	341.522	93.5917	84.8816	61.5704	46.5521	--	--	--	--	--
pos_946	Tobramycin	64.419	4.47288	136.547	13.7765	7.86111	4.11191	105.325	3.33736	7.84956	Neomycin, kanamycin and gentamicin biosynthesis(ko00524);;Biosynthesis of secondary metabolites(ko01110)	HMDB0014822	Organic oxygen compounds	Organooxygen compounds	Carbohydrates and carbohydrate conjugates
pos_947	Pentadecanal	50.2101	49.3603	54.7004	7.57698	13.8343	7.14774e-06	7.14774e-06	7.14774e-06	7.14774e-06	--	HMDB0031078	Lipids and lipid-like molecules	Fatty Acyls	Fatty aldehydes
pos_949	2-Ethylidene-1,5-dimethyl-3,3-diphenylpyrrolidine	175.131	220.17	361.473	226.385	234.283	226.601	240.822	274.938	347.428	Drug metabolism - cytochrome P450(ko00982)	HMDB0041803	Benzenoids	Benzene and substituted derivatives	Diphenylmethanes
pos_951	Guanidinoproclavaminic acid	64.5806	75.7117	141.854	92.8691	105.243	93.364	95.6968	112.287	131.576	Clavulanic acid biosynthesis(ko00331);;Metabolic pathways(ko01100);;Biosynthesis of secondary metabolites(ko01110)	--	--	--	--
pos_954	5-Megastigmen-7-yne-3,9-diol 3-glucoside	46.3519	7.14774e-06	187.996	7.14774e-06	7.14774e-06	7.14774e-06	19.2202	7.14774e-06	7.14774e-06	--	HMDB0032842	Organic oxygen compounds	Organooxygen compounds	Carbohydrates and carbohydrate conjugates
pos_957	Acidissiminol	46.0131	32.9742	47.7463	42.191	50.0087	42.4541	44.7941	54.7691	64.6302	--	HMDB0038618	Lipids and lipid-like molecules	Prenol lipids	Monoterpenoids
pos_958	N-Palmitoyl Arginine	154.467	138.882	162.996	164.916	184.927	138.641	151.521	179.592	215.928	--	HMDB0241920	Lipids and lipid-like molecules	Steroids and steroid derivatives	Androstane steroids
pos_959	Antibiotic JI-20B	22.6403	24.8834	34.5963	26.5421	32.6142	28.7829	37.6399	33.5683	42.2463	Neomycin, kanamycin and gentamicin biosynthesis(ko00524);;Biosynthesis of secondary metabolites(ko01110)	--	--	--	--
pos_961	D-erythro-Dihydrosphingosine	9266.66	9312.3	10659.7	12588.7	15368.9	10819.8	10755.6	9033.22	9172.55	--	HMDB0000269	Organic nitrogen compounds	Organonitrogen compounds	Amines
pos_962	Palmitaldehyde	33.0222	27.3906	32.1477	43.609	97.3156	40.3587	29.2085	23.008	40.6889	Fatty acid degradation(ko00071)	HMDB0001551	Lipids and lipid-like molecules	Fatty Acyls	Fatty aldehydes
pos_963	Sphinganine	72.1352	73.0498	79.8182	93.7635	109.851	75.2519	90.466	69.7161	76.5564	Sphingolipid metabolism(ko00600);;Metabolic pathways(ko01100);;Sphingolipid signaling pathway(ko04071)	HMDB0000269	Organic nitrogen compounds	Organonitrogen compounds	Amines
pos_965	Polyoxyethylene 40 monostearate	5539.94	5594.96	6351.49	6570.74	8409.62	6155.51	7313.48	6077.07	6206.41	--	HMDB0032477	Lipids and lipid-like molecules	Fatty Acyls	Fatty acid esters
pos_966	xi-10-Hydroxyoctadecanoic acid	51.8498	58.2726	50.629	54.5409	87.025	63.9973	53.1906	44.3608	58.7452	--	HMDB0037396	Lipids and lipid-like molecules	Fatty Acyls	Fatty acids and conjugates
pos_967	MG(19:0/0:0/0:0)	1076.1	1086.63	1219.07	1201.21	1512.15	1114.73	1515.29	1236.47	1227.75	--	HMDB0072839	Lipids and lipid-like molecules	Glycerolipids	Monoradylglycerols
pos_968	6-Deoxoteasterone	202.544	207.926	236.25	225.107	222.567	219.104	273.075	235.426	235.353	Brassinosteroid biosynthesis(ko00905);;Metabolic pathways(ko01100);;Biosynthesis of secondary metabolites(ko01110)	HMDB0304225	Lipids and lipid-like molecules	Steroids and steroid derivatives	Bile acids, alcohols and derivatives
pos_970	2-Butyl-1H-benzimidazole	111.402	140.374	107.922	132.568	157.624	122.791	147.236	114.618	153.458	--	HMDB0033755	Organoheterocyclic compounds	Benzimidazoles	--
pos_973	N-Acetyl-L-citrulline	25.3592	27.2233	24.3898	24.5575	31.1646	31.912	29.5043	28.3596	25.9264	Arginine biosynthesis(ko00220);;Metabolic pathways(ko01100);;Biosynthesis of amino acids(ko01230)	HMDB0000856	Organic acids and derivatives	Carboxylic acids and derivatives	Amino acids, peptides, and analogues
pos_979	Sphingosine	1.18487	0.403392	7.14774e-06	11.3066	11.5454	2.27279	1.47781	0.381399	7.14774e-06	Sphingolipid metabolism(ko00600);;Metabolic pathways(ko01100);;Sphingolipid signaling pathway(ko04071);;Apoptosis(ko04210);;Necroptosis(ko04217)	HMDB0000252	Organic nitrogen compounds	Organonitrogen compounds	Amines
pos_981	alpha-Methylstyrene	344.268	296.978	383.081	336.971	404.467	391.39	435.036	388.594	455.775	--	HMDB0059899	Benzenoids	Benzene and substituted derivatives	Phenylpropenes
pos_982	Eplerenone	22134.6	18821.1	22023.5	21946.5	24090.2	23248.4	23333	21696.8	25456.6	--	HMDB0014838	Lipids and lipid-like molecules	Steroids and steroid derivatives	Steroid lactones
pos_983	Nevanimibe	849.718	911.087	1103.18	804.139	859.914	1071.17	1050.65	975.938	1071.44	--	HMDB0255573	Benzenoids	Benzene and substituted derivatives	N-phenylureas
pos_984	(4-Methylphenyl)acetaldehyde	17.9195	15.3805	18.2506	16.0736	19.1118	17.2472	17.9466	16.6831	22.6396	--	HMDB0029639	Benzenoids	Benzene and substituted derivatives	Phenylacetaldehydes
pos_985	L-4-Hydroxyglutamate semialdehyde	37.0274	29.1096	39.9407	34.2855	38.6275	38.4159	37.8466	36.8425	40.5536	Arginine and proline metabolism(ko00330);;Metabolic pathways(ko01100)	HMDB0006556	Organic acids and derivatives	Carboxylic acids and derivatives	Amino acids, peptides, and analogues
pos_986	Armillaripin	8782.23	8025.27	8815.84	8906.2	9035.6	9205.95	8740.88	9014.45	9863.85	--	HMDB0030404	Lipids and lipid-like molecules	Prenol lipids	Sesquiterpenoids
pos_987	8-Deoxy-11,13-dihydroxygrosheimin	23.5817	20.187	22.2162	23.836	27.8206	23.5444	22.1603	22.4857	25.3477	--	HMDB0041144	Lipids and lipid-like molecules	Prenol lipids	Terpene lactones
pos_989	Methyl Heptadecanoic acid	1065.67	1039.6	1210.03	200.224	201.141	53.8386	55.2549	49.2705	32.2866	--	--	--	--	--
pos_990	1-Myristoyl-sn-glycero-3-phosphocholine	3.92623	1.43611	4.75046	5.16483	3.11407	7.14774e-06	29.3888	24.5666	21.5719	--	HMDB0010379	Lipids and lipid-like molecules	Glycerophospholipids	Glycerophosphocholines
pos_991	Tetrahydrobiopterin	0.821452	0.734467	7.14774e-06	11.2324	21.2001	1.98804	7.14774e-06	0.713432	7.14774e-06	Folate biosynthesis(ko00790);;Metabolic pathways(ko01100);;Biosynthesis of cofactors(ko01240);;Fluid shear stress and atherosclerosis(ko05418)	HMDB0000027	Organoheterocyclic compounds	Pteridines and derivatives	Pterins and derivatives
pos_993	LysoPE(16:1(9Z)/0:0)	7.14774e-06	0.842944	7.14774e-06	13.8256	25.7722	3.08556	0.589448	0.909326	0.381425	--	HMDB0011504	Lipids and lipid-like molecules	Glycerophospholipids	Glycerophosphoethanolamines
pos_995	Prodigiosin	1185.27	925.431	1003.1	665.95	419.357	230.898	1071.92	1162	1168.27	Prodigiosin biosynthesis(ko00333);;Metabolic pathways(ko01100);;Biosynthesis of secondary metabolites(ko01110)	HMDB0256793	Organoheterocyclic compounds	Pyrroles	Substituted pyrroles
pos_998	Icosanoic acid	55.5226	54.3671	63.8145	75.8877	80.3888	59.9068	61.7869	53.2175	57.9463	Biosynthesis of unsaturated fatty acids(ko01040)	HMDB0002212	Lipids and lipid-like molecules	Fatty Acyls	Fatty acids and conjugates
