# Supplementary material for: Ferritinophagy mediates adaptive resistance to EGFR tyrosine kinase inhibitors in non-small cell lung cancer
Source: Nat Commun. 2024 May 17;15:4195. doi: 10.1038/s41467-024-48433-8 (PMC11101634; doi:10.1038/s41467-024-48433-8)
Supplement: Supplementary file 4 — Supplementary Data 2 [file 41467_2024_48433_MOESM4_ESM.xlsx]

## Sheet: Sheet1
Supplementary Data 2 The differentially expressed genes of the RNA-sequencing.
Gene names	Quantified expression levels of the genes
	Osi 0 hours-01	Osi 0 hours-02	Osi 0 hours-03	Osi 72 hours-01	Osi 72 hours-02	Osi 72 hours-03
MADD	2.7448	2.67682	2.69367	2.73776	2.75759	2.81239
MAST2	4.69363	4.71759	4.65536	5.23238	5.48395	5.54312
NewGene_10648	0.0668139	0.251746	0.119347	0.183572	0	0.148998
NewGene_10649	0.0234399	0	0	0	0	0
NewGene_10642	0	0	0	0	0	0
NewGene_10640	0	0	0	0	0	0
NewGene_10646	0	0	0	0	0.325211	0
NewGene_10647	0.351489	0	0.134431	0.272594	0	0.147055
NewGene_10644	0	0	0.426607	0	0	0.26538
ZNF32	2.27482	2.15355	1.992	2.74297	2.55628	2.35515
GAN	1.41614	1.3936	1.35647	1.45151	1.8108	1.71058
LDB2	0.0269445	0.022284	0	0	0	0
HIST1H1E	0.60884	0.271735	0.765103	0.323948	0.103406	0.162236
PXK	2.76966	2.75336	3.05592	2.45871	2.10158	2.35028
PDHB	4.91071	4.82543	4.54407	5.36534	5.25043	5.29906
MRPL49	5.1316	5.25603	5.16704	5.3154	5.13587	5.08179
CDC42EP2	2.89552	3.07532	3.16506	1.74797	2.00218	1.95009
RGPD6	3.03058	3.04041	2.87472	2.64911	2.47788	2.60247
ATP6V1E2	2.21057	2.25327	2.27542	2.33133	2.36365	2.24967
NewGene_8778	0.159814	0.170563	0.138458	0.174548	0.138661	0.144394
NewGene_8779	0	0	0.0450095	0.192163	0.80792	0.666426
NewGene_8777	0	0	0	0.120998	0.27513	0
NewGene_8774	0.0610075	0.212256	0.123822	0.301705	0	0
NewGene_8775	0.18205	0.164813	0.145641	0.805279	0.569694	0.6741
NewGene_8772	0.420631	0.496216	0.587192	0.605717	0.53187	0.229897
ZCCHC13	0	0	0	0	0	0
NewGene_8771	0.162651	0.189257	0	0.205307	0.12047	0
AC006978.2	0.114107	0.241556	0.108686	0	0.694664	0
KIF26B	0.0413229	0.0237238	0.0559439	0.47418	0.323051	0.297063
KLHL35	0.700652	0.674706	0.546863	1.11671	1.12878	1.23534
2023-09-05	0	0	0	0.317584	0	0.130391
MYOCOS	0	0	0	0	0	0
EIF4ENIF1	2.48223	2.56493	2.78341	2.86516	2.83156	2.98704
LRRC26	0	0.187552	0.190287	0.820452	0.564492	0.411062
TRIM46	0.856584	0.717856	0.489927	0.404399	0.392669	0.290663
KRTCAP2	5.84471	5.89966	5.89996	6.02738	5.94837	6.1941
CXCR1	0	0	0.0278236	0	0	0
ARPC2	7.4466	7.44593	7.51465	7.14911	7.07066	7.14967
TSACC	1.06814	0.845977	0.428996	0.698611	0.477411	1.34639
CCT3	7.37301	7.39874	7.35153	7.50348	7.29789	7.27308
NFIA	1.72103	1.77766	1.81984	1.00588	0.772006	1.01214
C1orf87	0	0	0	0	0	0
CCDC27	0	0.0356675	0.0256185	0.0548763	0	0
MEGF6	1.93632	1.83691	1.77541	3.33119	3.16268	2.99801
BCLAF1	4.53787	4.63956	4.60697	4.76357	4.90585	4.79004
DIRAS3	0	0.0150008	0	0.0240586	0	0
IL23R	0	0.020621	0	0	0	0.0248246
VAMP8	6.24022	6.19578	6.23553	6.83134	7.29277	7.22338
ATXN2L	5.67796	5.57469	5.54086	5.59877	5.44148	5.48852
OR3A3	0	0	0	0	0	0
NewGene_159	0.307713	0.169586	0.212096	0.126376	0.403444	0.192322
ACTR1B	4.74566	4.79428	4.71821	4.8019	4.66164	4.45032
NewGene_155	0.76043	0.859955	0.843527	0.769126	0.710526	0.725009
NewGene_154	0.322219	0	0	0	0	0
NewGene_156	0.180438	0	0.144255	0	0.218172	0.216717
NewGene_151	1.95492	1.97635	2.12619	1.75955	1.85801	1.60235
AC007375.1	0	0.00774807	0	0	0	0
NewGene_152	0.549807	0.516925	0.501921	1.03816	0.900038	0.939068
EMP2	1.94184	2.08005	2.02088	2.07518	3.1524	2.84293
KCTD11	2.73578	2.62911	2.67761	3.4671	3.65208	3.58596
NewGene_9202	1.3287	1.3776	1.27916	0.693174	0.791898	0.817539
SZRD1	5.52145	5.59664	5.45895	5.71458	5.45496	5.50555
OTOA	0	0	0	0	0	0.00905903
LRP5	5.34362	5.39662	5.29634	5.09507	4.94967	5.06046
PDZD9	0	0	0	0	0	0.0793078
RTKN2	1.55006	1.33828	1.38392	0.987616	1.36647	1.08239
PNMA8A	1.28675	1.33465	1.25952	1.77714	1.42625	1.32199
KIAA1324L	0.0106954	0	0.00994333	0.0221192	0	0
CALML5	0	0	0.0680365	0	0	0
SP8	0.0522462	0.185724	0.117267	0.0498203	0.169207	0.226132
MIOS	3.7689	3.74891	3.69303	3.61372	3.85967	3.67386
MOB1A	4.99234	4.95532	4.9125	4.82943	4.96173	4.74836
CFAP99	0.0323618	0.0245353	0.040424	0.0271725	0	0
MAML1	3.59213	3.6601	3.54668	3.55894	3.55855	3.62943
AL136295.1	0	0	0	0	0.702608	0
AL928654.3	0	0.0587086	0	0.207527	0.285814	0
INVS	3.19668	3.09863	3.0612	2.7754	2.30935	2.51048
ARMC3	1.46777	1.23863	1.47049	0.766791	0.65731	0.55572
MELK	4.81405	4.96043	4.79337	3.73885	3.17505	3.25794
SLITRK5	0.00358353	0.00241881	0.0130677	0.0491052	0.0390963	0.0122454
MYL12A	6.80846	6.78416	6.71096	7.31856	7.28815	7.27873
MYOM1	0.128039	0.109217	0.102461	0.260836	0.173423	0.340578
PRB2	0	0.00536693	0.0455939	0	0	0
CNOT7	3.78128	3.83037	3.84408	3.85294	3.98263	4.00865
TMEM184B	4.47345	4.45308	4.39544	4.94908	5.01756	5.05087
MTOR	3.79927	3.79989	3.71206	4.55364	4.67205	4.6739
SCAMP5	3.33864	3.09735	3.05702	4.06287	3.69912	3.57392
ZNF521	0.0120222	0.013052	0	0	0	0
ZNF81	0.776919	0.784083	0.71728	1.04495	1.27796	1.25969
BRINP2	0.0731594	0	0.0441269	0	0	0
MAGEB3	0	0	0	0	0	0
LRIG2	2.12168	2.17069	2.1199	1.86086	2.11183	1.93328
DRAP1	5.85003	5.82683	5.94965	5.8369	5.18062	5.35489
LONRF3	2.96595	2.89195	2.87847	2.421	2.53718	2.47831
MCMBP	4.62615	4.51831	4.50979	4.25149	4.10085	4.16617
FAM171A2	1.39147	1.48786	1.53528	2.00253	2.07822	2.26446
SHANK1	0	0	0	0	0.0113926	0
NewGene_10980	0.265151	0	0.517701	0	0	0.81755
NewGene_10986	0	0	0	0	0	0
AC013271.1	0.0402458	0	0	0.0217711	0.0256624	0.815272
CHKB	3.55339	3.51129	3.6476	3.72749	3.88355	3.56968
TOB2	3.57584	3.62202	3.65169	3.46679	3.62601	3.89124
CNGA2	0	0	0	0	0	0
SNAI1	2.80297	2.8973	2.90912	0.670527	0.445958	0.520245
MOCS3	1.997	1.88647	1.95986	2.44163	2.43627	2.18038
STAU1	6.17577	6.08978	6.10873	5.94688	6.02071	6.11258
CDH26	0.573899	0.419011	0.324429	0.676401	0.837967	0.687768
PTGIS	0	0	0.0249239	0	0	0.00600784
TWF2	5.07739	4.98297	5.0829	5.16953	4.90107	4.9877
SPTY2D1OS	0.568455	0.382388	0.679054	0.594563	0.550526	0.0382831
RPL26	10.2962	10.4553	10.3953	10.4037	10.3651	10.4735
CCDC42	0	0	0	0	0	0
AL080251.1	0	0	0	0	0	0
SMIM35	0.018543	0.028299	0.0166931	0	0	0
UBE2J2	4.44116	4.27702	4.31439	4.60672	4.49399	4.37212
TBC1D23	4.16229	4.03921	4.08466	4.19108	4.39979	4.20173
NewGene_10329	0.182931	0.204015	0.166025	0	0	0
NewGene_10328	0.233805	0.155454	0.254355	0.156043	0.276875	0.211376
HS3ST1	2.63084	2.62755	2.54174	1.98146	1.6133	1.63713
NewGene_10326	0.676592	0.571619	0.549107	1.06359	0.785458	0.656938
NewGene_10320	0.323865	0.207172	0.0901759	0.442527	0.119545	0.19156
NewGene_10323	0.44398	0.625147	0.398073	0.698851	0.55654	0.619586
NewGene_10322	0.117861	0.0957894	0.418017	0.0702451	0.160701	0.356477
NewGene_7758	0.245553	0	0.0123756	0.100691	0	0
NewGene_7751	0.398163	0.37568	0.378705	0.400128	0.484129	0.542428
NewGene_7750	0	0	0.566166	0	0	0
NewGene_7752	1.35534	1.72051	1.66064	1.12814	1.10015	0.988693
NewGene_7755	0.223871	0.171235	0.187682	0.117477	0.0850112	0
NewGene_7754	0	0	0	0.122967	0	0
NewGene_7756	0	0.166353	0	0	0.326342	0
NewGene_5832	0.034889	0.223626	0.198712	0.185242	0.0401532	0.26983
NewGene_1346	0.361399	0.257155	0.115703	0.604337	0.903426	0.633573
NewGene_1340	0.413152	0.352624	0.304244	0.401413	0.383742	0.61739
NewGene_1341	0.553924	0.447045	0.541062	0.469343	0.760245	0.46651
NewGene_1342	1.37036	1.308	1.15145	1.16711	1.11052	1.1347
NewGene_1343	1.32238	1.52262	1.48822	1.21005	1.13342	1.08535
NewGene_1348	1.13248	0.895991	0.925884	0.626664	1.03933	0.809253
NewGene_1349	0.897255	0.862956	0.863009	0.508387	0.488731	0.849734
RPS27	8.99264	9.05089	9.23947	9.09094	8.80817	8.9816
NewGene_2823	0	0	0	0.129247	0.18973	0
BET1L	4.00582	4.04059	4.0716	4.38183	4.25417	4.04364
RPL23A	7.91408	7.92999	7.95547	7.62515	7.40043	7.4848
NewGene_2824	0.652163	0.878217	1.09447	0.679067	0.994181	0.638082
SLC29A3	2.04612	1.77435	1.79242	2.99164	3.32144	3.53958
NewGene_5837	0.61802	0.278066	0.360287	0	0	0
G2E3	3.80678	3.58279	3.52775	2.82872	2.74235	2.75928
ITM2C	5.55873	5.65384	5.63246	5.9615	6.16662	6.1167
NewGene_3270	0	0.202532	0	0.0748767	0.316628	0
HTR2B	0.178003	0.217217	0.170602	0.199344	0.120542	0.199845
USP37	2.57677	2.46853	2.44992	2.01001	2.15948	2.15498
TTLL4	4.06435	4.23642	4.10931	3.47757	3.32864	3.46952
NewGene_3275	0.249256	0.313613	0.380192	0.0319188	0.101062	0
HECTD1	4.82288	4.88323	4.74938	4.87453	5.04382	5.01013
NewGene_3278	4.97586	5.00895	4.95477	5.2238	5.3904	5.38663
PEX3	4.16711	4.09772	4.11148	3.62344	3.60539	3.49668
SERPINE2	3.96374	3.9221	3.92654	3.39177	1.84497	1.90329
NewGene_5510	0.792586	0.709397	0.873645	1.01783	0.610266	0.626847
EID2	2.5565	2.45382	2.52255	3.41743	3.45097	3.32144
CRLF3	2.67595	2.6379	2.70772	2.20292	2.03937	1.88094
RNPEP	5.29858	5.27425	5.31934	5.33618	5.06863	5.02563
DMRTA1	0.763335	0.722368	0.836038	0.661161	0.79468	0.747222
NewGene_1692	0	0	0.122026	0	0	0
NewGene_1693	0.239579	0.186223	0.397993	0	0.352768	0.095464
NewGene_1690	0.750636	0.946886	0.857453	0.332947	0.165797	0.267804
NewGene_1691	0.171662	0	0	0	0	0
NUFIP1	2.07972	1.97515	2.11211	2.00047	1.83002	1.97288
NewGene_1694	0.279264	0	0.206103	0.165908	0.22242	0.138395
NewGene_1695	1.29042	1.10564	1.21644	1.61045	1.80321	1.99281
NewGene_1699	0.0130334	0.204046	0.225773	0.0597927	0.287405	0.332837
GSC2	0	0	0	0	0	0
LALBA	0	0	0	0	0	0.059275
DHRS13	1.61782	1.53966	1.57982	1.1629	1.20712	0.747681
CACNB3	2.58743	2.46681	2.69116	3.58244	3.85616	3.86017
ASTL	0	0	0.0755559	0.0578495	0.13714	0.0922386
KLRG2	1.56417	1.64458	1.53329	1.37351	2.10768	2.01527
KRT31	0.0396466	0	0	0	0	0
CKMT1B	0.979357	0.974168	0.864118	0.309601	0.479742	0.594734
AHCTF1	4.33039	4.35449	4.24991	3.67523	3.59754	3.57052
ADAMTS6	0.156419	0.209315	0.184509	1.23449	0.999396	0.944763
NewGene_2583	0	0.47925	0.0946685	0	0.0762786	0
NewGene_2581	0	0	0	0.278677	0	0.0550318
NewGene_2580	0	0.0907247	0	0.150566	0	0
NewGene_2585	0	0.198578	0	0	0	0
NewGene_2584	0.502542	0.418095	0.47954	0.317431	0.26337	0.42542
HAO1	0	0	0	0	0	0
NewGene_2589	0.163478	0.0523936	0.0757038	0.0535271	0	0
NewGene_2588	0	0	0	0	0	0.337487
C4orf51	0	0	0	0	0	0
TMEM80	2.50951	2.6466	2.42776	3.39766	3.37233	3.08392
IFNW1	0	0	0	0.0390598	0	0
TEP1	3.31062	3.32277	3.15646	3.6999	3.56418	3.63047
SIX5	2.51596	2.51841	2.50638	2.35024	2.10352	2.30039
GAL3ST2	0.0542331	0	0	0	0.0576374	0
NewGene_3188	0.145025	0.0521752	0.014251	0.0198015	0.0682099	0
NewGene_3189	1.27313	1.17943	1.32403	0.840813	0.711461	0.709627
TOB1	2.92148	2.97796	2.9354	2.62897	2.68126	2.75646
OR13C5	0	0	0	0	0	0
THEMIS	0	0	0	0	0	0.0196749
NewGene_3181	1.2429	0.535182	0.424223	0.310972	0.887829	0.471825
ZFAND4	0.738835	0.734401	0.80548	0.797585	0.678593	0.712191
NewGene_3185	1.14277	1.03348	0.795807	1.48214	1.48286	0.529881
NewGene_3186	0.0839554	0	0	0	0	0
NewGene_3187	0.732001	0.716879	0.991472	0.962994	1.31154	0.82756
NewGene_2630	1.77471	1.64758	1.85069	2.54593	2.44758	2.42665
NewGene_2633	1.52231	1.29818	1.68295	1.15953	0.765273	1.03328
NewGene_2635	0.94148	1.08325	1.0101	0.588435	0.649917	0.426994
NewGene_2634	0	0.265398	0	0.764169	0.531076	0.0725147
TSPY10	0	0	0	0	0	0
GAD2	0	0	0	0.0225439	0	0
ABI1	4.29592	4.29251	4.37542	4.3419	4.5343	4.48943
YME1L1	5.89365	5.8539	5.9039	5.70216	5.74195	5.57607
KISS1R	0.282743	0.028282	0.11949	0.0382465	0.188196	0.210977
ARID3A	1.18751	1.23816	1.23778	0.890678	1.62362	1.52996
EPAS1	5.18322	5.17872	5.09405	4.94849	4.99596	5.01928
OR51C1P	0	0	0	0	0	0
TAF11L12	0	0	0	0	0	0
KLHL17	2.29569	2.27173	2.41438	2.22	1.93301	2.32479
ATP5MF-PTCD1	0	0	0	0.0588665	0.112701	0.0144938
NewGene_7038	1.10173	1.28558	1.19386	1.46521	1.59502	1.66484
NewGene_7039	0.453935	0.436294	0.317022	0.370658	0.0401139	0.162207
NewGene_7035	0	0.172024	0	0	0.387331	0
NewGene_7037	3.39544	3.3434	3.37706	3.31836	3.5012	3.51941
NewGene_7030	0	0	0	0	0	0
NewGene_7031	0	0	0	0	0	0
NewGene_7032	0	0.28141	0	0.480114	0.628062	0.713786
MSRB3	0.138492	0.187725	0.224069	1.28453	0.645743	0.79074
MTCH1	6.54121	6.56011	6.57377	6.65188	6.67756	6.62454
NRM	2.63363	2.65233	2.69602	2.60366	2.30698	2.32895
PPP1R3E	1.38448	1.48387	1.52648	1.58045	1.59423	1.85324
NewGene_5260	2.73638	2.59105	2.56993	1.58855	1.42636	1.55536
GRIFIN	0.0963469	0	0	0.26411	0	0.226055
YBX3	7.3017	7.25579	7.28508	7.11831	6.8729	6.94093
WDR64	0	0.0112079	0	0.0305918	0	0
GUCA2B	0	0	0.0784882	0.227155	0.403978	0.61506
KLHL38	0.0349721	0.0462047	0.179849	0	0	0
CYP21A2	0.0868734	0.0169826	0.0393476	0	0	0
NPAS1	0.292055	0.324288	0.54929	0.954932	0.50602	0.999124
GMFG	0.0790046	0.134011	0	0.188909	0	0
TENM1	0.386588	0.368426	0.284281	0.165291	0.318424	0.270994
HPS5	2.86385	2.95427	2.78335	3.00673	3.25575	3.06812
NewGene_6639	0	0	0	0.187846	0	0
NewGene_6638	0	0	0	0	0.343387	0
NewGene_6635	1.06369	0.998771	0.95423	1.0108	1.02838	1.07301
NewGene_6634	0.575589	0.250154	0.68526	0.487439	0.446867	0.625108
NewGene_6637	0.168301	0.696415	0.298313	0.568978	0	0
NewGene_6636	0	0	0	0.239794	0.275122	0.261811
NewGene_6631	0.37815	0.237671	0.338552	0.261491	0.589859	0.304925
NewGene_6630	0.391577	0.104546	0.134949	0.144288	0.2165	0.194499
NewGene_6633	0	0.198578	0	0	0	0
NewGene_6632	0.252327	0	0.0774946	0.22979	0.618692	0.342714
SPIRE1	4.35091	4.33013	4.31207	3.57943	3.56025	3.4511
BTBD1	4.44168	4.37858	4.372	4.55817	4.50446	4.42331
HSD17B10	5.47304	5.52417	5.4881	6.26706	6.27325	6.18652
ZNF707	2.35175	2.12452	2.30467	2.95781	2.9495	2.83383
GNAT2	0.000210618	0.00023514	8.22313e-05	0.000126952	0.000178883	0.00183682
PRPF38B	3.98523	3.862	3.85664	3.98846	3.90292	3.79938
GSTM1	0	0	0.11583	0.0163779	0	0
TUBG2	4.13529	3.99772	4.11697	3.51422	3.43783	3.47139
ZCWPW1	1.23047	1.23151	1.28732	1.50697	1.41858	1.86331
AP2S1	5.83786	5.82038	5.83782	5.39892	5.15207	4.90379
ITGB8	1.77207	1.78589	1.62221	2.48348	3.07116	2.72522
PON2	6.6444	6.64661	6.62191	7.61555	7.8676	7.88939
COPZ1	6.19502	6.23476	6.28732	6.1772	6.16388	6.235
HBP1	5.16752	5.13523	5.08446	5.11577	5.32159	5.17744
PIK3CG	0	0	0	0.0141567	0.0149551	0.0283358
SCGN	0	0	0	0	0	0
PON3	0.841632	1.28728	1.11533	1.77859	1.69837	1.60239
NewGene_8570	0.28343	0.214061	0.616239	0.139469	0.348745	0.334593
NewGene_8571	1.28355	1.63474	1.11035	1.47578	1.23053	1.21652
NewGene_8572	0	0	0	0	0	0
NewGene_8573	0	0.0561507	0	0.13732	0	0.187891
GEMIN7	3.12624	2.62327	3.07748	3.2316	2.91938	2.98069
NewGene_8576	0	0	0.110538	0	0	0
NewGene_8577	0	0	0	0.0784951	0	0.030305
MBTPS2	3.44255	3.41999	3.34684	3.16598	3.26997	3.13835
SEMA3B	3.55545	3.68391	3.78692	3.53225	4.13024	3.94096
SMPD2	2.5558	2.62258	2.68648	2.50555	2.51416	2.72214
RPL31	8.04947	8.04039	8.16116	7.95488	7.74675	7.16537
ZCCHC3	3.46963	3.50969	3.48919	3.25835	3.01738	2.97136
METTL21C	0	0	0	0	0	0
MAB21L1	0	0	0	0	0	0
EMX1	0.640489	0.753445	0.670535	0.338804	0	0.0603214
YOD1	2.65445	2.51739	2.5287	2.72823	2.68623	2.41039
CHM	3.44748	3.45516	3.40444	3.15305	3.16059	2.9791
SMYD5	3.75242	3.83571	3.73384	4.04837	3.98701	3.87561
RAB11FIP5	3.79176	3.90686	3.8522	4.20363	3.609	3.72748
DYSF	1.18638	1.35245	1.29128	3.25007	3.32513	3.29513
CCDC142	2.06084	2.0751	2.18703	2.3013	2.33222	2.28413
EBP	4.13763	4.03678	4.02757	4.22133	4.65142	3.95543
NCBP2	5.19568	5.38416	5.23346	5.61501	5.63445	5.60908
HDLBP	7.30417	7.37423	7.31597	7.10186	7.26099	7.36745
QKI	3.06652	3.12265	2.95894	3.42052	4.00095	3.73436
NewGene_4099	0	0	0.216651	0	0	0
NewGene_4098	0	0	0	0.14302	0.388834	0.457192
NewGene_4096	0.941421	0.686007	0.799216	1.51832	1.35808	1.16492
NewGene_4095	1.68313	1.76869	1.78372	1.9978	1.69172	1.75757
NewGene_4094	1.1598	0.662402	0.806201	0.491638	0.537759	0.465318
NewGene_4093	0.292373	0.545419	0.614097	0.361467	0.266519	0.45417
NewGene_4092	0	0	0	0	0	0.274255
NewGene_425	0	0	0	0.218097	0	0
NewGene_424	0.696849	0.593951	0.452474	1.03032	1.59186	1.60419
NewGene_427	0.202925	0	0	0.0490452	0	0.252861
NewGene_423	0.367869	0.171273	0.56941	0.307961	0.0648153	0.10429
NewGene_422	0.360306	0.488443	0.372095	0.52148	0.586255	0.449792
NewGene_429	0.199954	0.0320049	0	0.301873	0.568631	0
NewGene_428	0	0	0	0	0.144458	0.41698
SLC1A6	0	0	0	0	0	0
CASP14	0	0	0	0	0	0
AURKC	1.09121	0.605595	0.928717	0.544061	0.363789	0.49279
CGB1	0.0659004	0.0294345	0	0.149408	0.113106	0.170465
AZIN2	0.743545	0.455217	0.555216	0.718118	0.588513	0.53321
LCE6A	0	0	0	0	0	0
ANO7	0.39654	0.42543	0.42288	0.48184	0.205865	0.576186
GRIK2	0	0	0	0.0154633	0	0
GJB7	1.42673	1.43256	1.32691	2.13623	2.55904	2.39206
SLC35A1	3.10524	3.04309	3.0204	3.45767	3.49554	3.32383
CGRRF1	2.01782	1.83234	2.092	2.47321	2.89579	2.42264
LRCH4	4.26739	4.33754	4.14197	4.55591	4.46112	4.62943
FAM76B	2.79868	2.7397	2.62884	2.69437	2.66104	2.58737
KRTAP29-1	0	0	0	0	0	0
KRTAP9-6	0	0	0	0	0	0
ZBTB43	2.87545	2.83179	2.77764	2.56338	2.82098	2.75413
KRTAP16-1	0	0	0	0	0	0
NewGene_158	0.140865	0	0	0	0.46965	0.17524
PLEKHB1	2.3294	2.27033	2.51074	2.88585	2.52533	2.57782
CHADL	0.129286	0.297378	0.0866438	0.623266	0.760292	0.807462
EP300	3.86478	3.84446	3.80282	3.82653	3.92711	4.04283
L3MBTL2	3.1507	3.12	3.19706	3.56631	3.57978	3.67244
NewGene_150	2.08528	1.85228	1.83671	0.917136	1.32659	1.27376
FAM72A	3.17254	3.22791	3.17427	1.74074	1.34793	1.34693
CCDC196	0	0.051166	0.0530571	0.15118	0.0575043	0
CACNA1H	1.09732	1.19411	1.16602	1.44237	1.59158	1.49222
MYPN	0.0361854	0.0281292	0.084984	0.136537	0.195961	0.225578
NewGene_3068	0.150879	0.31376	0.113644	0.439817	0.191233	0.140691
SLC22A4	1.5436	1.65767	1.50301	2.51527	2.80741	2.11709
CSNK1G3	3.44302	3.47114	3.37367	3.29347	3.50463	3.37195
IK	5.36989	5.40085	5.56868	5.46396	5.55887	5.8351
BCAT2	3.95861	3.85773	3.79696	3.8111	3.88272	3.87454
NewGene_10567	0	0.0912557	0.13017	0	0	0.161318
AGPAT4	1.41838	1.47454	1.47122	1.89733	2.11421	2.03044
NewGene_10562	1.11776	1.26907	1.02446	1.3012	1.14054	1.49254
LRRC37B	1.58088	2.00454	1.52656	1.57347	1.45163	1.77451
MIXL1	0	0	0	0	0	0
MFSD6L	0	0	0	0	0	0
BCL7B	4.73788	4.62075	4.6977	4.64285	4.4481	4.57655
YKT6	5.76899	5.7475	5.73335	6.20668	6.32369	6.17229
MYL7	0.0900431	0	0	0.516255	0.81681	0.517694
GCK	0	0	0	0	0	0
TBL2	3.65177	3.90898	3.64622	3.62049	3.67245	3.49209
MAGEA9	0	0	0	0	0	0.03401
DDX4	0	0.0158572	0.0473611	0	0	0
CLEC4F	0	0	0	0	0	0
NewGene_3601	0.423678	0.296379	0.255195	0.533134	0.577418	0.305704
NewGene_9300	0.181132	0.275822	0.258556	0.306918	0.184105	0.16997
NewGene_9301	0.138602	0.0741081	0.217401	0.202939	0.418278	0
NewGene_9304	0	0	0	0	0.270295	0
TTC13	2.90982	2.93635	2.86529	2.76281	2.7735	2.69111
NQO2	2.64282	3.11251	3.18551	3.29877	2.55421	2.91756
GALNT2	6.09599	6.06091	6.04974	6.28105	6.06873	6.09204
NewGene_9308	0.235689	0.300553	0.270165	0.218057	0	0.309927
NewGene_9309	0.5654	0.591268	0.463209	0.375948	0.528124	0.418023
OR51E2	0	0	0	0	0	0
TRIM68	1.56692	1.75611	1.75916	2.23971	2.2353	2.46959
POMT2	2.38314	2.43843	2.28802	3.24811	3.41165	3.35617
SDK1	0	0.0243651	0	0.0512426	0.0208912	0.0515294
NewGene_7479	0.283966	0	0	0	0	0
CYBC1	4.26762	4.22438	4.35467	4.94654	4.90113	4.87797
PFAS	3.8725	3.93045	3.86669	4.26545	3.63099	3.76528
HYI	2.33705	2.38086	2.63058	2.71686	2.59181	2.24114
TPRX1	0	0	0	0	0	0
IRF2	3.9683	3.73793	3.97145	3.67879	3.83355	3.94962
MOBP	0	0.0249182	0.0411504	0.057331	0.0636327	0.0402738
PFKFB4	3.7091	3.8044	3.69994	1.69481	1.83767	1.4787
PQLC2	2.96622	2.72771	2.85936	3.31162	3.03439	3.00244
OR2B3	0	0	0	0	0	0
OR2J1	0	0	0	0	0	0
OR2J3	0	0.00806803	0.014061	0	0	0
OR2J2	0	0	0	0	0	0
GIGYF1	3.73417	3.76835	3.69465	3.74668	3.65106	3.70638
OR2W1	0	0	0	0	0	0
ANAPC1	3.86512	3.89128	3.81306	3.71664	3.64592	3.67147
NewGene_9511	0.0254754	0.0526858	0	0	0	0
NewGene_2039	0	0	0	0	0	0.363405
NewGene_2038	0	0	0	0	0	0.48333
NewGene_2033	2.03092	2.15969	2.06053	1.14835	0.887152	1.04229
NewGene_2031	0	0.158832	0	0.203595	0.63232	0.187181
MMP23B	0.0989693	0.0432045	0	0.186113	0.0630141	0.172453
NewGene_2037	0.326328	0.281972	0.28647	1.41817	2.52628	2.85741
NewGene_9513	0	0	0	0.370457	0.164997	0
NewGene_2035	0.205275	0.197592	0.299064	0.107968	0.17379	0.24454
NewGene_2034	0.748921	0.758359	0.815013	0.548681	0.380495	0.316136
NewGene_6724	0	0	0	0	0	0.261811
ECI2	4.02763	4.09651	4.16232	4.1921	3.68397	3.6457
FBXO28	4.43566	4.31177	4.33055	4.00096	4.19006	4.09058
RIMBP3C	0.0095378	0.00424537	0.0124657	0.0435867	0.0392591	0.0242714
WDR66	2.19985	2.14249	2.09978	2.05285	2.13408	1.76195
NUDT21	5.45379	5.44348	5.37919	4.98134	4.79675	4.74728
NewGene_6721	0.0257815	0.0844113	0.252487	0.0663055	0	0.0690229
TBX10	0.0378264	0.00809099	0	0.12217	0.0270705	0
HIST1H2BH	1.09305	1.32504	1.14772	0.722763	1.08875	0.953219
PRR36	1.40852	1.45721	1.55998	2.20597	2.52655	2.50517
SDE2	3.57382	3.45419	3.38326	3.14122	3.0001	3.05183
EMC6	5.74158	5.59071	5.666	5.81225	5.51849	5.51676
DEGS1	5.07568	5.07341	4.99742	4.62585	4.39291	4.18132
AC104389.4	0.0746822	0.117481	0.0515921	0.0142924	0.0611624	0.0673069
RPS28	6.00348	5.91197	6.12578	5.85213	5.34501	4.38305
2023-03-10	0	0.0188193	0.0618246	0	0	0
TAF1L	0.0635416	0.0355549	0.0489155	0.031566	0.00622764	0.0750027
ACO1	4.13701	4.02974	4.0152	3.97089	3.85581	3.99573
2023-03-08	2.1726	2.10492	2.23333	2.60255	2.44761	2.45506
TSHR	0.00859732	0	0	0.0743835	0	0
CRCP	4.41585	4.41695	4.40114	4.5277	4.51318	4.62759
LMTK2	3.81872	3.80722	3.75152	3.75585	3.90096	3.85861
CCDC134	1.68412	2.04116	1.67969	2.29703	2.33092	2.2915
TMEM189	2.50382	2.14985	2.23732	2.49426	2.64719	2.54175
PKD1L1	0.0357506	0.00570179	0.0894114	0.0568609	0.0508067	0.0566723
AL358075.4	0	0	0	0	0	0
SYN1	0	0	0.018204	0	0	0.0957692
IQCN	0.200359	0.19093	0.192246	0.343927	0.370145	0.463717
M1AP	0.0280104	0.0248998	0.0296607	0	0.0314404	0.0553234
PSMB4	7.49194	7.46002	7.50664	7.51178	7.23597	7.21471
SSBP4	4.48063	4.56173	4.53302	4.23136	3.6689	3.80289
GDF15	7.32563	7.27121	7.3031	3.88776	3.29054	3.81231
PGPEP1	2.41342	2.31897	2.38675	2.24662	2.31252	1.87061
MED30	3.50918	3.55346	3.58582	2.44934	2.54609	2.79862
NewGene_3845	0	0.134239	0	0	0.190628	0
NewGene_3844	1.10837	0.538762	0.805182	0.0593968	0.0665411	0
NewGene_3847	0	0	0	0	0	0
RAD21	6.11362	6.0447	6.01687	5.15565	5.13364	4.88248
NewGene_3841	2.74639	2.85439	2.86192	0.0319047	0.104131	0.0924646
NewGene_3840	1.25913	1.26055	1.45468	1.58768	1.43412	1.52691
PEX2	3.47873	3.25706	3.29423	3.45181	3.36963	3.11444
NewGene_3842	0	0.392312	0.0952412	0	0	0
CNOT8	4.93435	5.01674	5.03007	4.6543	4.91812	4.62583
SYNJ1	2.20437	2.19028	2.08248	2.0588	2.19618	2.32591
LARP1	5.6606	5.70413	5.61876	5.7078	5.44277	5.55505
PAXBP1	4.08574	4.02763	4.02926	3.51799	3.67712	3.69722
QPCTL	2.51698	2.68338	2.68547	2.45229	2.29878	2.14052
HFE	1.54491	1.56785	1.75852	0.847663	0.431453	0.349439
ADH1B	0.0145538	0	0	0.0193005	0.00251819	0
SSUH2	0.0242558	0.0852996	0	0.0406905	0	0.0300069
MMP1	0.726969	0.716433	0.833058	0.645615	0.143975	0.21976
PHLPP1	2.78478	2.81937	2.69536	2.45075	2.6166	2.61375
AC134684.9	0	0	0	0	0	0
AC253536.7	0	0	0	0	0	0
TEX11	0	0.033184	0	0	0	0
ABCB4	0.0383266	0.0652759	0.0649904	0.128386	0.037319	0.0331714
PGA5	0	0	0	0	0	0
FLT4	0	0.0107555	0.00874216	0.013002	0.0121396	0
CCDC58	3.57202	3.71394	3.87198	3.32065	3.29322	3.61512
C1orf146	0.0416986	0	0	0.090764	0	0
CATSPER1	0.770968	0.931992	0.737766	0.392785	0.367199	0.374761
TBC1D3I	0.317794	0.170653	0.231806	0.704622	0.314512	0.289131
HLA-DPA1	1.0249	0.963707	0.836346	0.382099	0.370536	0.552075
NewGene_10822	0	0.219247	0	0	0	0
NewGene_10823	0.945965	0.804151	0.745651	1.06752	1.32804	1.30565
NewGene_10820	1.86535	1.79582	1.86141	1.2443	1.97144	1.42943
GCNT4	0.117164	0.0877765	0.0981069	0.260933	0.584914	0.710016
NewGene_10826	0.671254	0.672463	0.789643	0.347008	0.360346	0.113926
NewGene_10827	0.692826	1.07505	0.904089	1.1944	1.39917	1.43508
NewGene_10824	0.731507	0.739742	0.806958	0.977086	1.11238	1.02621
NewGene_10825	1.33877	1.53493	1.3847	0.969747	1.41876	1.12321
OR51S1	0	0	0	0	0	0
NewGene_10828	0	0	0	0.144416	0.370131	0
NewGene_10829	0.371938	0.103072	0.138533	0	0.315897	0.101928
EFCAB5	0.166012	0.167612	0.119437	0.416871	0.483442	0.516846
OR51F2	0	0	0	0	0	0
ZNF251	2.39586	2.32688	2.27693	2.50412	2.59597	2.68309
SVIP	2.0381	1.93863	1.96114	1.78109	1.95667	1.61349
MAN1A2	3.41299	3.36981	3.29605	3.75876	3.97383	3.80811
MIER1	4.53598	4.4358	4.48263	4.58206	4.98449	4.56954
FPR2	0.0495834	0.0480185	0	0	0	0
TSNARE1	2.02506	2.12269	2.19367	2.5516	2.1008	2.5934
XKR6	0	0	0	0	0	0
NR2F1	0.391089	0.238311	0.23235	0.776601	1.36007	1.29233
NewGene_5876	0	0.283652	0	0	0	0.125641
NewGene_5874	0.410049	0	0.217685	0.335894	0.1917	0.295876
NewGene_5872	0	0	0	0	0	0.261811
RPRML	0.386286	0.507044	0.481736	0.470097	0.511467	0.433657
NewGene_5870	0.327656	0.274603	0.157846	0.173076	0.141078	0.215559
NewGene_5871	1.60101	1.69817	1.62331	0.492849	0.393035	0.282283
MCPH1	2.6116	2.56399	2.56782	2.05098	2.23164	2.10373
LYAR	4.38049	4.37195	4.34801	3.81813	3.65683	3.7708
JSRP1	0	0.0922115	0.0486742	0.109557	0.245429	0.254428
MIDN	4.86353	4.85424	4.77514	4.64243	4.51636	4.7051
NewGene_7658	0	0.137879	0	0.397736	0.435359	0.569131
NewGene_7656	0	0	0	0	0.244556	0
NewGene_7657	2.501	2.76284	2.87404	2.59395	2.08866	2.22647
NewGene_7650	0.162562	0.272143	0.15118	0.163115	0.175178	0.719772
NewGene_7651	0.187684	0.105622	0.0777776	0.101174	0.170124	0.193528
NewGene_7652	0	0	0	0	0	0
NewGene_7653	0.0584287	0.312601	0.129396	0.0988116	0.0934317	0.0665797
PCDHGA11	0.338122	0.833428	0.560721	0.815025	1.30951	1.20475
HDHD5	4.27986	4.22076	4.19128	4.21196	3.76608	3.62211
HADHA	6.46839	6.52228	6.45647	6.19401	6.24833	6.21088
PSMB9	4.93235	4.95189	4.97659	4.61894	4.3009	4.21883
NewGene_2488	0	0	0	0.234797	0	0
SORBS1	1.67213	1.85003	1.42557	0.737354	0.477169	0.580402
GABARAPL2	5.51302	5.55433	5.53636	6.25644	6.325	6.22269
OR11H6	0	0	0	0	0	0
MBD3L2	0	0	0	0	0	0
HIST1H2BA	0	0	0	0	0	0
NewGene_1554	0	0.0840724	0.138177	0.193759	0.272703	0
NewGene_1557	0.14042	0.110526	0.177383	0	0	0
NewGene_1551	0	0.0868693	0.216651	0	0	0
NewGene_1550	0	0	0	0	0	0
NewGene_1553	0	0	0	0.436677	0	0
NewGene_1559	0.751676	1.01299	0.741171	0.356494	0.0479836	0.0730442
KAAG1	0.0135337	0	0.021285	0	0	0
WDR31	2.07176	2.19838	2.10257	1.46059	1.54615	1.72237
RNF128	0.656866	0.780494	0.961531	0.724382	0.682179	0.483038
BEX2	2.90932	3.13064	3.04764	4.00157	4.06146	3.87371
NewGene_6019	0.23966	0	0.0491582	0	0	0
NewGene_6018	0.238355	0	0	0	0	0
MORC4	3.95598	3.8846	4.01994	2.98265	2.76917	3.00126
NewGene_6015	0	0.0609286	0.11876	0	0	0.149119
NewGene_6017	1.3167	1.02536	1.3138	1.09009	1.62504	1.31243
NewGene_6016	0.112193	0	0	0	0.0900757	0.190027
POLE3	5.57167	5.43742	5.539	5.65987	5.52134	5.46582
PLA2G12B	0.138964	0.145136	0.298968	0.328504	0.116949	0
TBC1D8B	2.88448	2.82159	2.85619	2.13108	2.44839	2.20533
NewGene_3023	0	0.241132	0	0	0	0
NewGene_3022	0.23258	0.163156	0	0	0	0
NewGene_3021	0.172658	0.209945	0.17092	0.139849	0.275433	0.151021
NewGene_3020	0.0460468	0	0	0	0	0
NewGene_3027	0.371685	0	0	0	0	0
CTDSP1	4.65348	4.64734	4.6896	4.62992	4.72499	4.73859
NewGene_3029	0.299207	0	0	0.418016	1.12344	1.13433
NewGene_3028	0.993832	0.725399	0.984211	1.28647	1.65568	1.5778
PDZD4	0.0469715	0.0482362	0.0711833	0.101319	0.169948	0.0669296
CREB5	2.28234	2.22511	2.02852	2.0369	1.50266	1.87152
CES3	3.06777	3.15761	3.06647	1.2985	1.37827	1.49911
KSR1	3.19362	3.23529	3.28483	2.1111	2.34905	2.22255
HMGA1	8.5689	8.55792	8.56708	6.56234	5.9218	6.25181
STAC	2.70611	2.78925	2.79701	3.19824	2.91996	2.92806
CES4A	0.056485	0	0.0286045	0	0	0
FGFR2	0.130106	0.171867	0.104123	0.920927	1.95059	2.12641
PARP14	4.66356	4.77448	4.66761	4.81905	5.50084	5.37489
DHX8	4.39102	4.49684	4.47556	4.4354	4.51653	4.47718
MEF2D	3.20421	3.19785	3.33932	3.43044	3.41029	3.75777
CAMK2A	0	0	0	0.0349327	0.0151093	0.0387438
NewGene_2775	1.28589	1.43111	1.43042	0.263157	0.156434	0.0548401
NewGene_2776	0.397258	0.330181	0.344715	0.172402	0.0902898	0.120332
NewGene_2777	0	0	0	0	0	0
NewGene_2771	0.156371	0.295221	0.414682	0.259007	0.349671	0.631459
SLC35C2	3.87225	3.84729	3.71327	3.92629	4.15147	4.27428
CDKN2B	2.5916	2.2636	2.25161	4.56655	5.60625	5.49448
IFNA16	0	0	0	0	0	0
CDKN2A	7.27348	7.25238	7.27758	7.17235	7.0532	7.14099
AMMECR1	4.29323	4.26982	4.195	3.99069	3.91733	3.76226
CHRDL1	0	0	0	0	0	0
HBZ	0	0	0	0	0	0
PNPLA7	0.418611	0.42203	0.482636	0.754567	0.70197	0.701435
CENPVL1	0	0	0	0	0	0
NewGene_5096	0.674169	0.630001	0.0940144	0.579247	0.7607	0.68609
NPR3	0.0194899	0.0481008	0.0553595	0.915172	1.04396	1.02184
NewGene_5092	1.01717	1.02726	0.808121	1.19252	1.00138	0.8278
NewGene_5093	0.374213	0.21908	0.301577	0.5562	0.222938	0
DNTTIP2	4.15109	4.19771	4.15099	4.28038	4.39351	4.37892
SUB1	4.48186	4.44061	4.51397	4.66784	4.60875	4.49153
GOLPH3	5.85315	5.73334	5.72972	5.68066	5.83328	5.77158
OSM	0	0	0.055651	0.0406807	0	0
GSTT2	0	0	0	0	0	0
FMO4	1.02951	0.974301	1.28604	1.57407	1.75989	1.94367
SKIDA1	0.0478887	0.0642731	0.0774235	0.130491	0.162058	0.144926
SPAG4	3.64771	3.89843	3.74912	1.64417	1.39637	1.28963
HIST1H2BC	3.3745	3.40211	3.49647	2.74606	3.41794	3.56231
SDHA	6.03952	6.00922	5.98156	6.06882	5.83336	5.95683
NPIPB12	3.00905	1.94639	3.02795	3.12206	3.20496	3.31225
RPL6	9.78108	9.735	9.83441	9.69662	9.63548	9.64511
OR10G3	0	0	0	0	0	0
SNX5	6.06323	6.05859	6.09966	5.74729	5.65253	5.59085
AC010325.1	0.523808	0	0.285395	0.304371	0.107891	0.488473
TRABD2B	0.561421	0.62767	0.572356	0.889826	0.422129	0.407727
NewGene_8646	0.15491	0.259796	0.107525	0.341151	0.1311	0
AC010531.1	0.164923	0.231203	0.0628802	0.350883	0	0.0610144
NewGene_8644	0.061573	0	0.252114	0	0.0969796	0
CDK18	3.55047	3.6241	3.564	3.05468	3.39052	3.60437
GPR89A	3.45981	3.42642	3.2026	3.57881	3.52176	3.30196
FGF8	0	0.0928258	0.0512259	0.0967975	0	0
NPM3	4.58035	4.449	4.54395	3.87885	3.36022	3.50778
NewGene_5054	0.0290867	0	0.033886	0.153288	0.216141	0.208322
NewGene_4325	0	0.272957	0	0.301993	0	0.205446
NewGene_4324	0.0855837	0.0890642	0.27869	0.149738	0.211779	0.485904
FBXO43	0.122326	0.136315	0.107454	0.270695	0.13684	0.0928907
EEF1A1	11.2604	11.2469	10.9765	11.5583	11.3453	11.2529
NewGene_4321	0	0	0	0	0	0
NewGene_4320	0	0.176214	0	0.137446	0.241802	0.149151
SUPV3L1	3.65037	3.57944	3.58257	3.85647	3.83951	3.88884
FAM122C	2.58459	2.76934	2.73972	2.76065	2.99646	3.13256
NewGene_4329	0	0	0	0	0.399886	0.0968191
NewGene_4328	0.339751	0.106698	0	0	0.0986567	0.251575
FAM122B	5.01578	5.05213	4.99948	4.63304	4.51887	4.3269
NewGene_9542	0	0	0.143352	0.170966	0	0.0967773
NewGene_9540	0.175905	0.0992763	0.311062	0.131412	0.13035	0
NewGene_9541	0	0	0	0	0	0
NewGene_9547	3.09215	3.18729	3.26149	2.39841	1.8838	1.87269
NewGene_9545	0	0	0	0	0	0
NewGene_9548	0	0.19621	0.0407774	0.0889177	0	0
LACTB	3.02319	3.00822	3.0793	3.42234	3.21139	3.12444
CORO2B	0	0.0156745	0	0.0378418	0.022213	0
ABCA7	3.42063	3.41109	3.42418	3.22846	3.34617	3.26737
LINC00672	0.359588	0.476185	0.47078	1.32406	1.15013	0.981205
NLRP2	0.231859	0.415367	0.360624	0.406907	0.420644	0.347212
NewGene_9899	0.190475	0.350369	0.262303	0.13878	0.0849772	0.0829287
OR52N4	0	0	0	0	0	0
ARHGEF1	3.64135	3.64983	3.6454	3.53894	3.29727	3.23299
CHRM2	0	0	0	0	0	0
NewGene_6849	0	0	0	0.303804	0	0
NewGene_6846	0.511644	0.150982	0.267997	0.115325	0.530615	0.150236
TOR1AIP1	4.27951	4.08842	4.08809	4.13302	4.14342	4.23153
NewGene_9892	0	0.150345	0	0	0	0
NewGene_9893	0.392327	0.416464	0.0808937	0.553768	0.669053	0.286756
NewGene_9894	0.291598	0.253899	0.310583	0.212405	0.224416	0.180671
NewGene_9895	0	0	0	0	0	0
NewGene_9896	1.30999	1.3908	1.42854	1.59639	1.4448	1.58558
NewGene_9897	0.280295	0.268378	0.154762	0.197502	0.160629	0.332874
ROPN1	0	0	0	0	0	0
THAP9	1.75514	1.85159	1.62238	1.31372	1.79776	1.56291
TSPYL1	4.15614	4.218	4.2291	4.50488	4.45892	4.46876
ADAMDEC1	0	0	0	0.0166275	0	0
MAK	0.185001	0.271041	0.240748	0.171744	0.282585	0.149405
RSPH4A	0	0.0782491	0.0273169	0.221177	0.156912	0.116312
RWDD1	2.90801	2.7431	2.64316	3.05956	2.74616	3.18727
CYP4F11	1.39709	1.52121	1.25359	0.762282	0.472387	0.749696
CFAP54	0.154968	0.111825	0.350434	0.10252	0.179101	0.0725161
ZNF778	1.64533	1.48147	1.34112	1.99962	1.82672	1.88257
KIAA2026	2.51307	2.51899	2.63908	2.33603	2.6977	2.68657
SUPT7L	4.17627	4.24034	4.17535	4.12692	4.17437	4.19433
NewGene_326	0.804137	0.684058	0.737095	0.505178	0.222437	0.201853
NewGene_324	0	0.209745	0	0.246576	0	0.218221
NewGene_325	0.158632	0	0	0.119	0.11317	0.311632
ALPK2	0.0936873	0.100516	0.080367	0.275778	0.153168	0.127246
NewGene_320	0.284517	0.26984	0.195251	0.306118	0.42659	0.311114
HGF	1.10089	1.143	0.779339	0.356149	0.620996	1.0106
NewGene_328	0	0	0	0	0.412122	0
NewGene_329	0	0	0	0.0911446	0.262446	0.487383
SPIN2A	0.410398	0.616534	0.709602	0.53957	0.213916	0.716909
KLHDC1	0.228543	0.360165	0.316432	0.487603	0.605785	0.402993
ABCB10	3.10088	3.04242	2.81135	2.77333	2.67558	2.36687
COG2	4.26661	4.20488	4.26805	4.39442	4.52507	4.37896
MMAB	3.90179	3.85505	3.67586	4.10074	4.12879	4.0506
CAPN9	0.0303446	0.151707	0	0.256015	0.463391	0.490077
KDM6A	3.69149	3.69802	3.6308	3.48923	4.10295	3.97199
ADGRA3	3.23596	3.31709	3.31015	3.9235	3.87121	3.79246
EME2	1.71827	1.73171	1.77099	2.25386	2.15407	1.87008
TESMIN	2.75774	2.76931	2.69514	2.09106	1.95989	1.99296
SLC18A2	0.0315745	0.0674226	0.0575321	0.0976081	0.143235	0.0408966
ALDH3B2	1.08499	1.23409	0.992698	0.67583	0.976202	1.09885
COMTD1	3.40364	3.38053	3.48259	3.1544	3.08123	3.11641
ACY3	0.471727	0.207683	0.433614	1.34919	1.75317	1.58064
SOHLH1	0	0	0	0	0	0
IGHMBP2	3.01643	3.13691	2.91521	3.06108	3.11654	3.12943
MR1	2.58919	2.40814	2.39083	2.55662	2.70655	2.91793
KRTAP21-2	0	0	0	0	0	0
PTRH1	2.96916	3.22754	3.10558	3.80849	3.22799	3.50492
CCDC97	3.08904	2.97928	3.07649	3.59992	3.59124	3.72542
PNLIPRP1	0	0	0	0	0	0
PPP1R32	1.21132	1.2636	1.11416	1.07441	1.28283	1.31615
ZNF177	1.1313	1.02895	1.03783	1.17715	1.04923	1.5778
ZNF48	2.35801	2.13963	2.19436	2.68511	2.80067	2.66809
IGFL3	0	0	0	0	0	0
GOLGA8M	0	0.0512134	0	0	0.0249097	0.0671926
CYB561A3	3.47041	3.44002	3.52394	4.39508	4.13611	4.12722
HMX3	0	0	0	0	0	0
KCNIP4	0.8201	0.697943	0.507354	0.834346	0.765778	0.615478
SPATA31A6	0	0	0	0	0	0
SPTLC1	5.64574	5.57065	5.61734	5.64399	5.7167	5.67786
NewGene_583	0.581836	0.60096	0.624154	0.222664	0.244702	0.428826
NewGene_580	0.148374	0.0870731	0.176351	0.210767	0	0
NFATC2	2.56031	2.55658	2.51331	2.22237	2.22145	2.35053
NewGene_586	0.106351	0.27282	0.212223	0	0.174511	0.215382
NewGene_587	0.151387	0.249397	0.30495	0.25	0.499805	0.385067
NewGene_589	0.357187	0	0	0	0	0
RIMS4	0	0.011331	0.0118577	0.0988763	0.157467	0.0991363
MAGEA12	0.0445032	0.151029	0	0.042797	0.127884	0.1608
PTPRCAP	0	0	0	0	0.00332878	0
VEGFA	6.65226	6.62056	6.70875	4.82816	4.97125	4.9528
JMJD6	3.69858	3.65456	3.93821	3.0426	3.19613	2.76616
ZNF578	1.41994	1.60101	1.43965	1.72055	1.79501	1.86773
NewGene_7072	0.154012	0.580548	0.327577	0.488627	0.241336	0.368058
GNPTG	3.64543	3.6578	3.76952	4.4662	4.61698	4.66861
SENP7	2.32401	2.35553	2.30529	2.36384	2.62857	2.46961
COG5	4.16225	4.13111	4.10256	3.84673	3.99976	4.09519
MYOZ3	0.0644704	0	0.0443018	0.0219629	0	0
ZNF462	2.97854	2.99184	2.95353	2.77597	2.81768	2.99932
SCG3	0	0.0190756	0.0147323	0.105072	0.0463877	0.0249863
GABRA3	0.688796	0.587432	0.546437	1.61529	1.71423	1.56727
SOX21	0.366576	0.54735	0.437649	0.234954	0.236033	0.2662
NewGene_2645	0.458534	0.532694	0.233381	0.583979	0.53626	0.265903
RNF41	4.07169	3.92665	3.71087	4.04326	4.29836	4.12628
SLC2A4	0.285969	0.278114	0.307997	0.12422	0.220019	0.210651
TRIM49	0	0	0	0	0	0
TMEM129	3.88151	3.83254	3.71694	4.34693	4.0801	4.03106
SPRY3	0.627203	0.613106	0.604156	1.02454	1.22971	1.16268
PPIC	3.72944	3.6855	3.80656	4.14176	4.16398	4.22912
SLC28A3	2.62075	2.85953	2.67009	2.02309	3.35805	3.11979
NBPF6	0.0391328	0	0	0	0	0
NUP214	4.06476	4.05701	4.04688	3.9482	3.88085	3.92714
FAM78A	0.14839	0.111966	0.00925113	0.225095	0.196579	0.222152
ZNF385B	0.022845	0.0192948	0.0486533	0.0614859	0.0350523	0
GSAP	2.43868	2.5264	2.42162	2.31648	2.65225	2.51039
GRXCR2	0.0668717	0.086069	0	0.107231	0.0593262	0.0423894
FBXO48	1.1097	1.09516	1.14482	0.539953	0.696288	0.799136
UQCC3	2.81552	2.8785	2.85922	2.71682	2.77471	2.53932
ZNF155	2.30711	2.11969	2.20616	2.25563	2.26038	2.50078
NFIX	1.43096	1.02396	0.88671	1.58498	1.55086	1.58244
LHFPL1	0	0	0	0	0	0
CEP97	2.35971	2.29657	2.36793	1.88556	1.92284	1.72508
SEC22A	3.24908	3.09271	3.1215	2.94988	3.02946	3.43063
SEMA6B	1.62627	1.48277	1.6024	0.397004	0.247681	0.343263
NewGene_4599	0.468832	0.400832	0.765715	0.147055	0	0
NewGene_2641	0	0	0	0.2588	0	0
DHDH	0.621815	0.816711	0.671128	0.222127	0.22587	0.110144
NUCB1	5.00367	4.96636	5.00995	5.08492	5.2563	5.22054
TULP2	0.091295	0.0541956	0	0.0546304	0.0831208	0
ZNF444	3.48874	3.49014	3.63898	3.93467	3.92599	3.84594
ZNHIT1	5.36214	5.3419	5.29489	5.31659	5.33046	5.12083
VCX2	0.0844916	0	0	0	0.0552928	0
PRSS56	0	0.0414252	0	0	0	0
IRX3	0.0670191	0	0.149932	0.248231	0.105537	0.0264658
EIF4EBP1	6.581	6.56043	6.56211	6.11224	5.81164	6.17066
GBP1	5.6252	5.63212	5.61344	4.59333	4.58484	4.74324
P2RX2	0	0	0	0	0	0
MXD4	3.60309	3.47517	3.40069	4.72233	4.83688	4.8531
ABHD2	4.30734	4.34628	4.28625	4.34985	4.53755	4.37353
WDR93	0.168226	0.115161	0.0719246	0.212026	0.261267	0.0625003
FANCI	4.5089	4.51653	4.56181	3.45449	2.96076	2.80251
RLBP1	0	0	0	0	0	0
POLG	3.29559	3.32031	3.32059	3.64356	3.62476	3.6215
ACSF2	4.15303	4.16734	4.16454	4.02396	4.32463	4.39615
FAM102A	5.55085	5.49575	5.53458	5.05506	4.81474	4.91427
TMEM92	2.16012	2.25945	2.0363	1.78958	1.94485	2.14315
BPIFB6	0	0	0	0	0	0
PIP5KL1	2.59449	2.43252	2.44125	0.682147	0.795615	0.705468
NewGene_8187	0.554274	0.372628	0.584553	0.884568	0.828105	0.890134
HPRT1	6.07255	6.06174	6.09881	5.374	5.09833	4.77898
SAMD14	0	0.0242402	0.0550165	0	0.0662201	0
NewGene_10778	0.418375	0.0445928	0.237737	0.141502	0.117268	0
NewGene_10776	0.563252	0	0	0	0	0
NewGene_10774	0.297919	0.268391	0.123697	0.330688	0.534882	0.230408
NewGene_10775	0	0	0.216651	0	0	0
NewGene_10773	0.289765	0	0.278123	0.50074	0.725243	0.690749
NewGene_10770	0	0	0.102573	0.32865	0.275025	0
NewGene_10771	0	0	0	0.278959	0	0.168055
PLK1	5.6211	5.67868	5.63437	4.49217	3.53503	3.5687
GPR182	0.08941	0	0	0	0.0409485	0.0580449
CLPX	4.01122	3.93115	3.88868	3.5423	3.59589	3.56452
YY1AP1	5.35853	5.45828	5.43523	4.82139	4.8623	4.94074
KBTBD8	0.246058	0.201389	0.373866	0.777998	0.467898	0.377933
FAM19A4	0	0	0.0456624	0	0	0
EOGT	2.18803	1.79629	1.84249	1.97363	2.02692	1.81128
PADI6	0	0	0	0	0	0
RC3H2	4.04399	3.96223	3.97923	3.95958	4.19827	4.11201
RFLNA	0	0	0.0445354	0.0405755	0	0.0240771
NewGene_533	0	0	0	0	0	0
CGNL1	1.6269	1.72008	1.59323	2.53642	3.10667	3.08847
NewGene_3558	0.916622	0.725482	0.775762	0.49033	0.480576	0.655746
STAT1	6.384	6.39104	6.27836	6.36941	6.4386	6.29876
NewGene_3552	0	0.0601622	0.161853	0	0	0
NewGene_3551	0.173126	0	0	0.145487	0.0728769	0.357983
NewGene_3550	0.10074	0.288477	0.184468	0.215918	0.338916	0.0730977
NewGene_3557	0.514394	0.760895	0.507352	0.687781	0.7724	0.65833
NewGene_3556	0.783527	0.485001	0.282469	0.483163	0.251571	0
MKRN2OS	0.690977	0.727154	0.99828	1.38962	1.07209	0.984474
NewGene_7249	0.993604	1.24582	1.04685	0.458554	0.163541	0.213631
NewGene_7248	0	0	0	0	0	0
NewGene_7243	0.379093	0.447451	0.223214	0.531559	0.425866	0.451932
NewGene_7240	0	0	0.163014	0.47523	0	0.583225
NewGene_7247	0.0285168	0.134774	0.137305	0.269872	0	0
NewGene_7246	0.205832	0.125972	0.149172	0.324965	0.42498	0.198478
Z82206.1	0	0	0	0	0	0
NewGene_7244	0.958499	0.980024	1.05743	1.09123	0.92736	1.08906
SST	0	0	0	0	0	0
DENND5A	4.13379	4.09516	3.99901	4.0251	3.75212	3.92801
TMPRSS2	1.12949	1.14026	1.09428	2.59497	3.95183	4.05175
MYADM	4.35219	4.2223	4.26956	4.30566	4.37559	4.39768
MRGPRX3	0.0263964	0	0	0	0	0
SLC45A1	0.0519052	0.0360236	0.0774823	0.0389446	0.0655558	0
CHIC1	2.73201	2.81003	2.64955	2.87299	2.89074	2.5433
NewGene_6515	0	0	0.24059	0.159864	0	0.427114
DENND4C	4.78551	4.84259	4.76512	4.14477	4.39802	4.36442
IGFBPL1	0	0	0	0.339173	0.573537	0.40912
RAX2	0	0	0	0	0	0
NewGene_2206	0.961146	0.7157	0.754378	0.626101	0.206362	0.231806
NewGene_2207	0.23319	0.152761	0.262535	0.186989	0	0.0712039
NewGene_2200	0.402158	0.281467	0.287192	0.148049	0.316885	0.419083
NewGene_2201	0	0	0	0	0	0
NewGene_2203	0	0.0321079	0	0.298774	0.0268071	0
NewGene_2209	0.480914	0.500543	0.27566	1.39045	1.08362	1.17651
HEATR9	0	0.0290613	0	0	0	0
GRK3	1.85862	1.90881	1.92297	1.91673	2.1688	2.16774
NewGene_1954	0.583906	0.512195	0.32651	0.689691	0.563757	0.398093
NewGene_1957	0	0	0	0	0	0
NewGene_1958	0	0	0	0	0	0.0590867
HIST1H2BI	0	0.225113	0.105276	0	0	0
CD99	5.02293	5.17215	5.13578	5.21315	4.99305	5.21524
ENPP4	2.265	2.17862	2.11216	2.46712	2.80255	2.62392
IFNGR2	5.39983	5.50671	5.53461	4.35336	4.20189	4.42907
SLC25A16	2.26187	2.3958	2.2381	2.8977	3.06006	2.86785
SHLD3	0.782929	0.82196	1.09662	1.40341	1.49801	1.46353
LOXL1	0.518196	0.602564	0.505158	1.35383	0.693526	0.906977
ANKRD29	2.23529	2.32558	2.18221	1.44473	1.20031	1.49279
CCDC181	0.279395	0.152389	0.0788994	0.220118	0.107915	0.220315
SLC10A7	2.71321	2.7485	2.63756	2.16022	2.37228	2.24818
C16orf87	3.085	2.9393	3.0033	2.46417	2.35081	2.27248
NewGene_1846	0.309234	0.0776368	0	0	0	0.21609
MFAP3	2.95876	2.96897	2.9196	3.26635	3.55853	3.64189
NewGene_4206	0	0.456492	0	0	0	0
NewGene_4204	0.737755	0.846843	0.767599	0.513608	0.618938	0.602569
NewGene_4205	0.657852	0.432489	0.505084	0.339499	0.231545	0.444884
NewGene_4203	0.0989531	0.0604666	0.232329	0	0.771883	0.597793
NewGene_4200	0	0.0726258	0	0	0	0
NewGene_4201	0.0348862	0.097596	0.105128	0.638221	0.684672	0.412511
KRT83	0.0298981	0.052107	0	0	0.0435545	0
ELOVL6	3.48806	3.45123	3.34425	2.79432	2.53339	2.39475
PFKFB3	6.21001	6.18792	6.13253	5.9207	5.79595	5.76533
NewGene_4208	0	0	0.340432	0	0	0
NewGene_4209	0.230984	0.205103	0	0.322528	0.354942	0
KCNRG	0.277887	0.406404	0.461798	0.251206	0.302551	0.481838
ZNF627	3.35148	3.46732	3.50607	3.91804	4.10288	4.08479
ZNF789	2.61039	2.81204	2.7937	3.11056	3.11131	3.00004
WDHD1	3.98468	3.97877	3.97143	2.99728	3.35721	3.26192
SEMA3C	3.52446	3.50422	3.4587	4.5606	4.58616	4.25426
NewGene_3957	0.434508	0.377063	0.657528	0.504259	0.788413	0.691899
KIAA0895	3.03012	2.85632	2.91965	2.61457	2.88928	2.82219
UBE2Q1	4.53981	4.51836	4.49871	4.83016	4.93195	4.92901
IL6R	2.85441	2.80249	2.79494	2.58636	2.69551	2.74842
ADAR	6.41267	6.45402	6.39458	6.41055	6.49741	6.40934
PGC	0.105569	0.0962403	0	0	0	0
ARPC5L	5.35979	5.46764	5.44312	4.99529	4.87777	4.74864
SGMS1	3.97317	3.9111	3.98553	3.67199	3.41103	3.52386
GRHL2	3.72322	3.73352	3.68336	4.05494	4.74442	4.50819
MRPS18A	4.94053	5.07295	5.07907	4.83766	4.72756	5.00454
NewGene_3951	0	0	0	0	0	0
SART1	4.93105	4.80299	4.91632	4.79178	4.55311	4.56268
TBC1D10C	0.184937	0.225198	0.222803	0.353683	0.435959	0.215277
NAPA	4.55024	4.65124	4.58133	5.08243	4.99495	5.17167
NewGene_570	0.402919	0.142795	0.188678	0.330851	0.364172	0.267215
NewGene_8929	1.07849	0.904692	0.807009	0.730108	1.1404	0.864992
CDC37	7.15339	7.20548	7.16168	7.28346	7.04942	7.38849
RABAC1	4.41261	4.69553	4.60427	5.05333	4.92657	4.66746
GFPT2	3.80115	3.77158	3.66298	2.62809	2.05376	2.37443
NewGene_2987	0.692411	0.323687	0.503421	0.787851	0.653406	0.287489
ATP1A3	1.10521	1.17174	1.12894	1.93046	1.50758	1.37466
NewGene_2983	1.02082	0.698738	0.953952	0.862309	1.04604	0.787727
NewGene_2982	0.10047	0.11189	0.278097	0	0	0
NewGene_8925	0	0	0	0	0	0.152222
NewGene_9670	0.23258	0.294545	0.12366	0	0	0
SLC19A3	0	0	0.0397785	0	0	0.0158187
HIST3H2A	3.60958	3.60499	3.45601	3.83304	4.35111	4.16422
NewGene_3273	0	0.0823538	0	0.259536	0.129299	0.121607
FCRLA	0	0	0.0293893	0	0	0.0339917
SYNGR2	5.63998	5.46606	5.68182	5.69019	6.01846	5.8792
NUP210	4.96632	5.00982	4.97853	4.3229	3.52314	3.74535
NewGene_3271	0.128465	0.279625	0.213753	0	0	0
NewGene_3959	0.212268	0.0410074	0.0830935	0.355817	0	0.126365
BTBD19	1.56953	1.76073	1.47915	2.19164	1.50676	1.58171
NewGene_3276	0	0	0	0	0.204742	0.242744
MTMR11	2.68427	2.7354	2.89356	2.3775	2.15136	2.28541
COX15	4.28841	4.27419	4.11783	5.43598	5.44747	5.34214
CCDC146	0.202164	0.392105	0.287451	0.775685	0.640872	0.627325
LGALS3	6.99133	6.97221	6.9825	7.05079	7.73658	7.59944
UBQLN2	4.13416	4.06768	4.08872	4.54439	4.20444	4.28287
RILPL1	1.9598	1.87674	2.03409	2.02003	1.76646	1.92996
NewGene_4972	1.35646	1.35496	1.37829	1.30739	0.940837	1.44458
NewGene_4975	1.2374	1.21399	0.79385	1.36251	1.13308	0.892527
NewGene_4977	0	0.0590437	0.0616767	0.280137	0.247026	0.422753
NewGene_4978	0	0	0	0	0.409218	0
TAF10	4.75421	4.79624	4.82957	4.7994	4.54011	4.73068
KRBOX1	0	0	0.0237621	0	0	0
TXLNA	2.84324	2.74382	2.92062	3.11204	2.74037	2.88569
ARHGEF33	0.378501	0.398896	0.425728	0.480831	0.248987	0.297418
MTBP	2.2834	2.31553	2.29415	1.50604	1.2852	1.35593
SNTB1	2.45271	2.42584	2.49106	2.23049	2.44422	2.23682
MIP	0	0	0.0220126	0.028654	0.026106	0.0664709
NewGene_878	0.480991	0.44649	0.489803	0.254512	0.28492	0.171948
NewGene_879	0.2526	0.409738	0.443817	0.504775	0.715017	0.222034
NewGene_872	0.156785	0.229807	0.212322	0	0.126867	0
NewGene_873	0	0.327069	0	0	0	0
NewGene_871	0	0	0	0	0	0
NewGene_876	0.578771	0.817957	0.641993	1.10669	0.925652	1.40968
NewGene_874	0.878195	0.852458	0.997008	0.655849	0.530856	0.664391
NewGene_875	0	0.180453	0.0836709	0.239999	0.0802552	0.0992184
LCN9	0	0	0	0	0	0
INPP5E	2.47772	2.50516	2.58366	2.6047	2.51415	2.56156
NewGene_6190	0	0	0	0	0.0562103	0
NewGene_6191	0	0	0	0	0	0
NewGene_6192	0.296355	0.134567	0.161734	0.102797	0	0
NewGene_6194	1.80127	1.78271	1.81713	1.64004	1.79348	1.57915
NewGene_6196	0.19128	0.182115	0.173273	0	0	0
NewGene_6197	0	0	0	0	0	0
MNAT1	3.43047	3.44153	3.53132	3.10369	3.44371	3.41478
NewGene_6199	0	0.242911	0	0	0	0
MID1	2.86635	2.84398	2.74732	3.78177	4.29509	4.2669
CYP2C8	0	0	0	0	0.0950427	0.0849595
NewGene_3618	0	0.306253	0	0	0.182049	0
MFSD13A	1.63671	1.94552	1.72859	1.25511	1.50402	1.34551
NewGene_6228	0.23258	0	0	0	0	0
NewGene_6229	0	0.141549	0.0999671	0	0	0
NewGene_3614	0	0	0	0	0	0
NewGene_3615	0.32558	0.609139	0.710831	0.141761	0.425128	0.542228
CBWD1	4.66451	4.61208	4.65824	4.81215	4.96563	4.82011
NewGene_6225	0.23258	0	0.252957	0	0	0
NewGene_3610	0	0	0	0	0	0
FADS6	0	0	0	0	0	0
NewGene_3612	0	0	0	0	0	0
NewGene_3613	0	0	0	0	0	0
FXYD4	0	0	0	0	0	0
PTPRG	2.31891	2.41424	2.35686	3.97049	4.08478	3.96078
PCP2	0.303049	0.13398	0.412383	0.317441	0.612834	0.395677
PDLIM7	4.48263	4.4524	4.51457	5.36054	4.8367	4.9699
SRP72	5.24221	5.32194	5.23096	4.96226	5.02366	4.95394
CNP	4.77457	4.79161	4.71505	5.1828	5.27933	5.17183
CD3EAP	1.89166	1.63244	1.80302	2.38972	2.3402	2.30641
DYTN	0	0	0	0	0	0
ZNF80	0	0.0228223	0	0	0	0
RAP1A	3.7243	3.84456	3.80786	3.81471	4.35543	4.44502
MRPS30	4.31474	4.25748	4.25462	4.56958	4.65815	4.59841
NNT	3.81711	3.77825	3.84872	4.55622	5.0212	4.70321
HDAC1	6.00365	5.98678	6.04536	5.63601	5.35463	5.25252
MARS2	2.43712	2.41903	2.27763	2.86462	2.69788	2.58785
NewGene_5759	0	0	0	0	0	0
NewGene_5758	0	0.070131	0.0979451	0	0	0
NewGene_5757	0.495406	0.580806	0.497248	0.335905	0.435335	0.363134
NewGene_5755	0.250389	0.304201	0.467038	0.337746	0.284163	0.168407
NewGene_5754	0.404772	0.251934	0	0.131917	0.365261	0.320382
C1GALT1C1L	0.585129	0.848529	0.354387	1.04833	1.10104	1.33374
NewGene_5750	0.0449047	0.0379711	0.0263723	0.177275	0.112372	0.163948
MADCAM1	0.0330148	0.120941	0.0791903	0.148822	0.0410074	0.0449438
ANK3	3.1384	3.10168	2.96921	2.20568	2.65592	2.57146
PALM	0.0974328	0.139403	0.0878579	0.510862	0.783658	0.504946
GADD45B	2.82138	2.82843	2.84632	5.21126	5.07741	5.13017
SLC7A9	0.144211	0.29814	0.203293	0	0.0220169	0.0528165
BUD31	5.09132	5.19734	5.28185	5.24616	5.22149	5.36171
PDAP1	5.56997	5.40904	5.61166	5.55696	5.38744	5.46575
ALDH3A2	3.71406	3.64955	3.64066	4.37015	4.90453	4.55925
SHANK2	1.8887	2.00888	1.98593	2.53371	3.2763	3.28964
STRADA	3.57503	3.30378	3.45531	3.39338	3.3763	3.47768
AC010463.1	0	0.261125	0	0	0	0
PABPN1	5.06918	5.01517	5.16189	5.25028	5.26392	5.28886
C7orf31	1.286	1.32336	1.33238	1.62851	1.61988	1.78388
NewGene_8268	0.23258	0	0	0.099683	0	0
CCDC188	0.01904	0.0475733	0.115009	0.191704	0.172706	0.0697489
SYTL1	3.0407	3.14509	3.01456	2.64842	3.06708	2.7646
NewGene_8265	0.115435	0.23313	0	0.253591	0.452414	0.70916
RARS	5.2224	5.11065	5.25603	5.32055	5.52485	5.45804
WWC1	4.43733	4.44653	4.48116	5.29021	5.50579	5.59617
TCERG1	4.56502	4.57249	4.5729	4.0192	3.98184	3.93551
H2AFY	6.15441	6.08304	6.23122	6.06515	6.00144	6.13528
SCN9A	1.0793	1.5181	1.40396	1.52111	0.719477	0.517049
RASSF6	2.09453	2.05473	2.14188	1.37116	1.49252	1.63895
COL22A1	0	0	0	0	0	0
SDC2	0.0335788	0.113972	0.0926662	0.0713961	0.159858	0.0906448
VHLL	0	0	0	0	0.0627835	0.301634
DUSP21	0	0	0	0	0	0
ACRBP	0.717693	0.515841	0.625136	0.293316	0.613787	0.779476
UHRF1BP1L	3.39338	3.4298	3.25985	2.89506	2.53982	2.57385
NOP2	5.04453	5.11434	5.03423	5.45179	5.24202	5.30138
GAPDH	11.5831	11.5578	11.5486	10.5195	10.0418	10.1611
CHD4	6.06023	6.01977	5.99382	5.80586	5.79282	5.83093
AQP9	1.66254	1.5917	1.60153	0.0493199	0	0.0544984
SLC47A1	0	0	0.0347707	0.135397	0.0477492	0.038616
AC012254.2	0	0.0416075	0	0.150285	0.0012128	0.0534311
KPNA1	4.06083	4.11021	4.1328	3.8775	3.87134	3.84616
ALPK1	3.2963	3.31911	3.29715	2.88061	3.15372	3.2688
RPGR	1.21852	1.54506	1.24381	1.25958	1.46433	1.44135
C6	0.0205342	0	0	0.015656	0	0
NewGene_8488	0.139291	0.219915	0.22703	0.317881	0.219041	0.153665
NewGene_8489	0.848509	0.582832	0.752033	0.915145	0.912873	0.974413
NewGene_8484	0	0	0	0.0492976	0	0
NewGene_8486	2.06926	2.20836	2.10951	2.34726	2.0812	2.17309
NewGene_8480	2.18748	2.16207	2.09254	2.59768	2.44258	1.98746
NewGene_8481	0.196134	0	0	0.183291	0.194095	0.0749027
NewGene_8483	0.223467	0.532255	0.644953	0.703922	0.53807	0.758086
BRCA1	3.78856	4.25983	3.99194	2.40836	1.97803	2.00894
NewGene_369	0.0929651	0.202795	0.479928	0.668061	0.305624	0.239844
LTO1	3.50122	3.4388	3.2881	3.83122	3.75863	3.58144
CCL3L1	0	0	0	0	0	0
ALDH1A3	6.32002	6.27674	6.24492	7.46081	7.43784	7.32544
RNF185	3.22029	3.33785	3.35488	3.93844	4.15904	4.0157
SHISAL1	0.930094	1.03259	1.0183	2.49124	1.77724	1.7223
CDR1	0	0	0	0	0	0.0327356
BOLA3	4.37479	4.31795	4.46992	3.8311	3.53035	3.62388
CDC42EP3	3.25467	3.32165	3.29271	4.92261	5.02215	5.18913
TMEM72	0	0.0324733	0	0	0	0
DLEC1	0.0779512	0.0631536	0.0682195	0.164113	0.164078	0.0837594
ZSCAN21	2.51755	2.51889	2.72497	2.47308	2.56129	2.59381
ZNF3	4.06154	4.08224	4.18837	4.42888	4.49394	4.33127
CLEC4D	0	0	0	0.0389811	0	0
YBEY	3.60033	3.23496	3.50515	3.59899	3.70429	3.7236
CLEC4E	0.143529	0.0699633	0.0768477	0	0	0
NewGene_367	0.246997	0.291044	0.252265	0.258139	0.373456	0.223084
PLSCR4	1.70086	1.46263	1.43878	2.04881	1.61282	1.79502
SATL1	0	0	0	0	0	0
TCTE3	0.569571	0.336516	0.384163	0.360727	0.326851	0.518937
UBE2G2	4.5063	4.48206	4.5217	4.71774	4.65946	4.7326
SMIM10	2.60998	2.36821	2.62598	3.00545	2.94298	2.72321
EDDM3B	0	0	0	0	0	0
SETD2	3.97048	3.95555	3.9232	3.71367	3.86573	3.93579
REEP4	4.61195	4.64835	4.61745	3.73325	3.43997	3.65659
TNXB	0.218109	0.489031	0.680863	0.469768	0.623953	0.258652
TMEM30A	5.3389	5.20993	5.1353	5.58092	5.97914	5.55963
COX7A2	6.1246	5.99167	5.61157	6.32914	6.28862	6.21558
GMDS	3.27697	3.3607	3.30685	2.60323	2.84448	2.96012
WRB	2.90887	3.00289	2.95224	3.48981	3.72773	3.4983
TNRC18	4.84856	4.93611	4.94044	4.55386	4.64895	4.63284
SPATA31D3	0	0	0	0	0	0
BLMH	3.53114	3.54436	3.55718	3.32761	2.93317	2.70846
SLC6A4	0	0	0.0203166	0	0	0.0181855
GALNT12	4.40688	4.35428	4.36565	4.3139	4.02457	4.08391
NTN4	4.44899	4.38179	4.34017	5.91012	5.89544	5.98324
JKAMP	4.50342	4.46994	4.45964	4.74933	5.00197	4.99444
TMEM206	2.88128	2.65858	2.58486	2.69989	2.45104	2.48658
TIGD4	0.353053	0.31952	0.37196	0.334692	0.27567	0.222937
ENPP3	0.247708	0.205942	0.136916	0.462785	1.53531	1.38344
ZNF35	1.18735	0.72922	0.838465	1.50247	1.40834	1.25589
ABCA6	0.0407059	0	0	0	0	0
ABCA10	0.0709787	0.074463	0.126206	0.0478538	0.0316097	0.0518523
ABCA5	0.897656	0.906429	0.926539	1.12649	0.706246	0.999744
FMO2	0	0.0177495	0	0	0.0348383	0.0476584
NPSR1	0.0545248	0.0645725	0.0706023	0.32978	0.287472	0.255237
MYLPF	0	0	0	0.320693	0.743929	0.475242
WASHC5	3.99406	3.98635	3.88481	4.00524	4.0577	4.0574
RSBN1L	3.21066	3.17921	3.20637	2.64534	2.91886	2.84006
RBMY1B	0	0	0	0	0	0
RPP25L	3.94232	3.78977	3.75002	4.04282	3.53377	3.6544
AL031777.3	1.36453	1.60343	1.53067	1.60375	1.80281	2.24235
PSMD7	6.17574	6.22176	6.16917	6.17798	6.19078	6.12615
LRRC18	0	0	0	0	0	0
NewGene_10799	0.360509	0.294263	0.363963	0.168164	0.458372	0.444984
KBTBD4	2.9199	2.98602	2.947	3.12708	3.27725	3.19999
SPTSSA	6.30965	6.22101	6.14718	4.85473	5.39645	5.17209
PABPC4	5.74833	5.75356	5.77368	5.9574	5.7472	5.74657
PCBP3	0.101961	0.249705	0.0841255	0.40244	0.138163	0.148292
PGPEP1L	0	0	0.0465302	0	0	0
TNFAIP8L3	0.112947	0.163877	0.116779	0.102776	0.138457	0.0275334
PMPCA	5.08589	5.1236	5.03571	5.11441	4.832	4.88113
C15orf38-AP3S2	0.497423	1.15091	0	0.536558	0	0.697085
ADPRHL2	3.82788	3.86386	3.86664	4.28087	4.24986	3.97525
AC108488.2	1.6674	1.43652	1.30391	1.25601	1.19775	1.03684
ARSD	3.73827	3.80998	3.79222	4.67247	4.87101	4.96215
PNPLA4	3.42081	3.52229	3.46705	3.17118	2.82229	3.14063
MPPE1	3.21713	3.02147	2.87077	3.51077	3.55872	3.11232
UBR1	3.09948	3.14911	3.06209	2.76605	2.8434	2.76372
SNAPC4	3.05136	3.09908	3.14971	3.38008	3.06237	3.17526
TCHH	0	0	0.0270479	0.030264	0.0318102	0.055054
VCPKMT	2.06408	2.13075	2.07714	2.32416	2.70703	2.40391
TMEM52B	0	0.0232014	0.013418	0.374888	0.0490773	0.102932
SOS2	3.19702	3.15976	3.16376	3.26698	3.88165	3.87802
LCE2B	0	0	0	0	0	0
NewGene_7868	0	0.212671	0	0	0	0.151708
DAD1	7.07033	7.07984	7.18182	7.36946	7.20277	7.28005
SEC23IP	3.29347	3.25439	3.32903	3.36586	3.39177	3.36784
NewGene_7862	0	0	0.28779	0	0	0
NewGene_7860	2.26938	2.5482	2.75766	2.23407	2.17315	2.3947
SPATA20	5.18404	5.25787	5.25936	5.55076	5.18562	5.20612
CACNA1G	0.0708317	0.0582749	0.0576055	0.0185231	0	0
SYCE3	0.149194	0.236226	0	0	0	0
PRSS51	0	0.04654	0	0	0	0
NRROS	0.145984	0.111655	0.0253322	0.239031	0.0985893	0.17938
TOGARAM1	2.3755	2.37128	2.30511	2.54582	2.81972	2.804
SLC9B1	0.160017	0.186176	0.0869753	0.121912	0.181323	0.159054
EMCN	0	0	0	0	0	0
H2AFZ	7.66615	7.70608	7.71205	7.36336	7.02342	6.40763
DNAJB14	3.13106	2.94503	2.91572	2.69855	3.09486	2.91571
MDFIC2	0	0	0	0	0	0
MT-CO2	12.5269	12.4903	12.5966	12.5791	12.5781	12.9226
GLMP	4.91146	4.85571	4.8565	5.11985	5.3708	5.5174
SLC9B2	1.90046	1.97365	1.8593	2.51531	2.3753	2.23153
BDH2	3.90784	4.04141	4.12409	5.21036	5.61753	5.60573
PICK1	3.16009	3.2727	3.25548	3.38857	3.51964	3.65339
DEPDC5	1.74216	1.79048	1.70119	1.77166	1.76741	1.86806
SLC16A8	0.92714	1.18239	0.882961	1.17414	1.38543	1.33975
BPTF	3.76353	3.81002	3.78766	3.74826	3.97426	4.02384
CCDC155	0	0	0	0	0	0
HOXB8	1.95143	1.9691	1.97755	2.32353	1.3881	1.52963
EEF1AKMT4-ECE2	0	0	0	0	0	0
SNRPD2	6.13781	6.49295	6.24295	5.84699	5.47996	5.31189
OPA3	2.19065	2.25177	2.3565	2.58208	2.49974	2.42141
FOSB	0.380696	0.380182	0.417332	0.680588	0.390891	0.276741
EML2	4.35206	4.38868	4.14538	3.24722	3.14838	3.42927
RTN2	1.84164	1.54122	1.60951	2.05539	2.39724	2.3394
AL139353.1	0.794774	0.455195	0.839374	0.698483	0.732755	0.761503
TMC4	3.13935	3.2652	3.18392	3.78252	4.12354	4.09388
SMIM40	0	0	0	0	0	0
PEPD	4.16709	4.39619	4.28765	5.00372	4.92234	4.92149
CYP2S1	2.10072	2.18196	2.23388	2.93703	3.55559	3.75128
AXL	0.622486	0.668492	0.702842	2.14256	1.58728	1.66854
NFKBID	1.63282	1.80785	1.84082	0.998513	1.04164	1.15081
ACY1	3.70015	3.85037	3.87399	3.6515	3.66893	3.21597
NewGene_3180	0	0.0996588	0.37819	0	0	0.147277
TG	0	0	0	0.0277203	0.00902749	0.00988602
SIRT1	2.97692	2.92996	2.88816	2.6352	2.73662	2.65306
GEMIN8	3.45303	3.4143	3.39936	3.36704	3.43842	3.49688
PCDHGC3	2.34249	2.16406	2.21743	2.73899	2.76175	2.91317
BAZ1B	4.98142	4.98119	4.92211	4.75871	4.7733	4.90262
MS4A8	0	0	0	0.0520082	0	0
MASP1	0	0	0	0.013275	0.0154919	0.0242885
ATP13A4	0.76022	1.00861	0.758235	2.75196	2.61384	2.59852
HSFX4	0.0530418	0.0765085	0.084648	0.121364	0.219618	0
NewGene_2509	0	0.198578	0	0	0	0
NewGene_2508	0	0	0	0	0.250193	0
NewGene_2502	1.07629	0.795998	0.554153	0.392533	0.38915	0.37579
NewGene_2501	0	0.115546	0	0.211608	0.247026	0
CIB2	0.555425	0.610449	0.534904	0.35943	0	0.215065
NewGene_2507	0	0	0.0703151	0	0	0
NewGene_2505	0.191074	0.0722444	0.238319	0.18184	0	0.38492
NewGene_2504	0.909128	0.892809	0.893413	0.814764	1.05463	1.15995
NewGene_1854	0	0	0	0.414774	0	0.143454
NewGene_1855	4.43366	4.7509	4.48104	4.18597	3.94238	4.00386
NewGene_1856	0.324313	0.361056	0.180386	0.193073	0.235579	0.21272
WASF2	4.73348	4.74353	4.72284	4.36654	4.31461	4.40172
NewGene_1850	2.34417	2.38083	2.64233	1.80444	1.92284	2.32301
NewGene_1852	0.306038	0	0	0.188292	0.383817	0.23942
PIGV	2.73989	2.7936	2.55085	2.67964	2.44705	2.51517
NewGene_1859	0.891762	0.976191	0.825331	0.387679	0.260621	0.228135
HOXD3	0	0	0	0	0	0
CHN1	0.450935	0.437231	0.41413	0.375144	0.138379	0.224087
MTX2	4.29181	4.40051	4.45629	4.23449	4.26	4.27536
PDE11A	0.156279	0.159202	0.222884	0.219319	0.0293299	0.0149037
KCNE1B	0	0	0	0	0	0
MOB1B	2.97519	2.91808	2.82313	2.87043	3.29338	3.04967
CDCP2	0.0318596	0.0460873	0	0	0	0
PAXIP1	3.42704	3.51384	3.50376	3.30874	3.1172	3.34282
STEAP2	4.192	4.234	4.10357	2.77713	2.85703	2.78062
NEU4	0	0	0	0	0	0
MTIF3	3.87906	3.99397	3.89843	3.9647	4.11592	4.33364
HTR5A	0	0	0	0	0	0
SNX33	2.91256	2.91667	2.89533	3.22926	3.303	3.39698
ARRB1	3.33602	3.34802	3.25703	4.33465	4.94954	4.82937
FBXO45	2.83575	2.72466	2.70288	2.19261	2.3759	2.38299
SPERT	0.211553	0.188877	0.13244	0.24803	0.08299	0.185477
KCNB1	0.00635979	0.00595612	0	0.129145	0.120566	0.177076
TENT5D	0.0441689	0.0394838	0.0112451	0.0483548	0.0487007	0
FAM237A	0	0	0	0	0	0
CUL7	3.0954	3.09913	3.0943	3.6083	3.95252	3.94943
OR5L1	0	0	0	0	0	0
SMIM5	0.369886	0.356314	0.56574	0.317874	0.349746	0.47617
ZNF260	2.34534	2.28473	2.22072	2.56588	2.83348	2.63987
NCAN	0	0.0250472	0	0.0172235	0	0.0271484
AC093668.2	2.4586	2.53138	0.12278	0.0219416	0.0918582	2.30306
GDF1	0	0	0	0	0	0
PIGS	4.24436	4.22719	4.19367	4.74157	4.74305	4.86797
NewGene_5373	0	0	0	0	0	0.48333
TSEN2	2.95605	3.12744	3.07605	2.97676	2.79898	2.68516
ZDHHC1	1.70378	1.6275	1.75925	2.29086	2.16661	2.44173
TPPP3	1.13791	1.11791	0.843932	1.37208	1.46027	1.32308
NewGene_5378	0.249875	0.376266	0.114034	0.608054	0.260698	0.360517
TBX4	0	0.0434159	0	0	0.0202355	0
SLC35B1	4.96683	5.07837	5.09622	5.39994	5.18838	5.33462
RAB4B-EGLN2	0	0.986725	1.44233	0	0	0
CYSTM1	3.4219	3.36005	3.38865	2.89028	2.82007	2.87392
ZNF584	2.04654	1.997	2.09612	1.9811	2.11478	2.0017
ENDOU	0.0939347	0.117716	0.0349439	0.0244133	0.0620568	0.0482013
RERGL	0	0.0546346	0	0	0	0.0419326
NewGene_5366	0.258583	0.510837	0.203471	0.223044	0.397172	0.682972
NewGene_5367	0.845074	0.788332	1.18042	0.880302	1.20501	0.656039
NewGene_5364	0	0	0	0	0.04989	0
NewGene_5362	0	0	0	0.270317	0	0
NewGene_5363	0.213999	0	0.0841391	0.112173	0.102637	0.135784
NewGene_5360	0.0997315	0.0521334	0.180159	0.376189	0.446708	0.441855
NewGene_5361	0.12781	0.611321	0.463863	0.727487	0.692133	0.974678
SLC26A10	0.32998	0.198378	0.451641	0.640818	0.373529	0.370552
ACVR1B	4.60297	4.5433	4.43505	4.35836	4.23806	4.23265
TMPRSS11E	3.14272	3.09351	3.11157	1.92943	3.32442	3.07184
OS9	10.2739	10.2667	10.2538	10.8231	11.0599	11.0934
LSG1	3.9849	4.0398	4.03244	4.18481	4.04661	4.2135
AC017083.3	0.249159	0.391043	0.479032	0.106628	0.664861	0.091758
RAB1B	6.62598	6.634	6.65136	6.43865	6.28697	6.43873
VWA8	2.28795	2.27895	2.3139	2.41595	2.32809	2.32641
RGCC	1.77933	1.81501	2.00218	2.71778	4.20161	4.17743
ZXDB	2.56132	2.54923	2.39997	2.33654	2.28896	2.18282
ZNF568	1.20595	1.31235	1.07294	1.13978	1.32986	1.27485
KLHL5	5.96024	6.0305	5.95119	6.25651	6.4778	6.51404
ST18	0.0690532	0.0878742	0.07012	0.0349341	0.254513	0.122736
FAM149A	3.15824	3.39645	3.27514	2.54289	1.51369	1.40789
PXDNL	0	0.013012	0.0227343	0	0.0370335	0.0427928
NewGene_5940	0.252023	0	0	0	0	0
NewGene_5947	0.144728	0.172331	0.139259	0	0.270232	0.258106
NewGene_5945	0.0839105	0.0864903	0.0890683	0.797775	1.92949	1.79379
LRRIQ4	0	0	0.066023	0	0	0
IFT80	3.90288	3.93449	3.83088	4.01798	4.39492	4.40334
NewGene_4017	1.10558	0.842362	0.718984	0.977981	0.524637	0.602365
SLC2A8	2.83042	2.58912	2.55748	3.54269	3.61265	3.34155
NewGene_4015	1.1441	1.1223	1.22057	0.980389	0.996067	0.752281
STXBP1	3.92291	3.96645	3.91104	3.79563	3.85047	3.93314
NewGene_4013	2.04488	2.07438	2.1097	1.95198	2.24293	2.60145
NewGene_4011	0	0	0	0	0	0
NewGene_4010	0	0	0	0.245116	0	0.3251
PCBD2	1.68814	1.28761	1.6229	1.88584	1.9927	1.80272
NewGene_4019	0.50369	0.314607	0.506724	0.181732	0	0
NewGene_4018	2.77054	3.04118	3.2129	2.59296	2.7726	2.76312
Z83844.3	1.171	1.59154	1.64016	0.415128	0	2.3001
ADAT1	4.519	4.83359	4.47558	4.92914	4.89451	5.08483
MOB3A	3.88038	3.93037	3.88852	2.59	2.65109	2.84025
KRCC1	4.00897	3.98438	3.95152	3.68083	3.96286	3.95621
RAB5C	6.50421	6.50599	6.48786	6.68498	6.54774	6.74189
KAT2A	5.08592	5.1486	5.17779	5.15607	4.9696	5.09746
DHX58	2.84783	2.64441	2.70921	2.20651	2.45338	2.26983
PM20D2	3.82671	3.7713	3.65004	3.68752	3.79566	3.68411
RARS2	3.76777	3.70479	3.83973	4.04583	4.29827	4.11476
SCML4	0	0	0	0	0	0
HAGH	4.07912	4.02869	3.91919	3.76107	3.64039	3.70259
ZNRD1	3.3176	3.47515	3.49919	2.91897	3.0511	2.70472
EEFSEC	3.42079	3.35674	3.25746	3.34061	3.25772	3.2699
USP53	3.51342	3.44619	3.39732	2.98079	3.22523	3.22576
SETD7	3.90566	3.91906	3.85233	3.9927	3.96023	3.95044
ANKRD20A3	0	0.0114756	0.0724543	0.0475258	0.00641293	0.0162025
ACTR3B	1.99694	2.14504	2.17692	1.97574	1.9855	2.01346
ARHGAP24	2.15547	2.19093	2.17846	2.04536	1.95817	2.19739
PELI2	1.00427	1.0951	1.00546	0.928679	1.08749	0.932725
WDR11	3.78759	3.72313	3.72511	4.24113	4.31691	4.18657
ACTR5	2.3726	2.52258	2.28434	3.09776	2.75412	2.88451
WFDC2	4.70235	4.86252	4.82208	3.77074	3.49934	3.76177
SHISAL2B	0	0	0	0	0	0
CST4	0	0	0	0	0	0
SPINT3	0	0.0331601	0	0	0	0
FAM83D	5.21669	5.22308	5.2274	3.993	3.0341	3.16064
PLCL1	0.0921141	0.200025	0.0774645	0.0855565	0.130844	0.115108
PPP1R16B	0	0	0.0100995	0	0	0
GZMA	0	0	0	0	0	0
EPPIN	0	0.0301129	0	0	0	0
TSPAN4	4.21725	4.41043	4.23931	4.78542	4.57085	4.66745
KNL1	2.69786	2.56768	2.53037	1.5425	1.20815	0.992499
ALG14	0.57729	0.544831	0.60732	0.916145	0.911496	0.826419
HAUS2	2.94667	2.94143	2.89377	3.03668	2.83757	2.80323
RTF1	4.06947	3.96963	4.07404	3.80904	3.89499	3.78615
PARP6	0.387991	0.61483	0.561835	1.06313	1.19773	1.06459
RPLP1	8.57186	8.48701	8.60812	8.29937	7.85776	7.0665
PAQR5	2.11343	2.08554	2.10413	1.56158	1.30692	1.16738
BPGM	3.62846	3.43722	3.53904	5.49425	4.97555	4.81712
POP7	4.91657	4.97368	5.03949	5.03812	4.68876	4.74341
BNC2	1.73544	1.78557	1.69667	2.46596	2.14993	1.66917
FAM222B	2.98204	3.05882	3.07181	3.04825	3.07553	3.67899
HECTD4	3.14255	3.15575	3.11508	3.22483	3.39154	3.45959
NewGene_1625	0	0.153818	0	0	0	0
NewGene_1624	0	0	0	0	0.303331	0
CENPO	3.32409	3.38099	3.44949	3.30519	2.8807	2.954
LRPPRC	5.53681	5.38226	5.24088	6.51152	6.47806	6.50247
NDUFA7	5.29564	5.04613	5.15358	6.1433	6.08285	6.07837
NewGene_1621	0.697924	0.723259	0.693227	0.682788	0.325624	0.426119
PHPT1	5.29387	5.1695	5.39643	5.1939	4.88115	4.61053
CPB2	0	0.00989748	0.0539107	0.0645477	0	0.0731059
ATRX	4.69409	4.68038	4.59287	4.61114	4.73725	4.49914
C1QL2	0	0	0	0	0	0
RALB	6.20017	6.22439	6.25614	5.12333	5.19811	5.29816
THNSL2	2.43623	2.47236	2.35598	2.65604	2.71223	2.69519
ARL2BP	4.19179	4.40263	4.08892	4.32145	3.84911	3.77384
PDGFB	1.58569	1.32016	1.32032	2.93546	3.59268	3.54466
TMEM218	3.5742	3.58284	3.51746	3.55819	3.51426	3.45716
DCTN6	4.60827	4.65496	4.50959	4.34755	4.36824	4.4223
CABP7	0.134355	0.136218	0.0363134	0.127356	0	0.103386
RPL3	9.9473	9.92213	9.96535	9.98966	9.83868	9.83576
ZMAT5	2.8314	2.78493	2.82639	3.07946	3.25245	3.26307
R3HCC1	3.30107	3.21519	3.12058	3.58227	3.59121	3.49383
TMEM250	4.81749	4.68436	4.71426	4.91768	4.85446	4.79041
PHKG2	2.85881	3.1781	3.07804	3.78116	3.61787	3.57603
PRR9	0	0	0	0	0	0
FANK1	2.24811	2.03254	2.29621	2.80591	2.50703	2.62692
KPRP	0	0	0	0	0	0
SASS6	2.87643	2.83787	2.8468	1.73865	1.91058	1.77887
MFSD14A	4.37152	4.37136	4.26323	4.47974	4.40979	4.29576
SPRR2E	1.06749	1.05401	0.931269	0.106512	0	0
NewGene_9072	0	0.279512	0.0552998	0	0	0.14892
OR5M8	0	0	0	0	0	0
NewGene_9070	1.06881	1.00271	1.04557	1.40257	1.7985	1.59715
OTOP3	0	0	0	0.0300874	0	0
NewGene_9076	0.299562	0.682625	0.364641	0.419976	0.599534	0.60739
NewGene_9077	0.35173	0.479146	0.437124	0.525057	0.3505	0.458076
ZNF738	2.05855	2.35391	2.04777	1.92565	2.2061	2.05544
CFAP65	0.0168172	0.0263341	0.0226746	0.0127932	0	0.0119106
WFDC10B	0.507136	0.655871	0.4127	0.265259	0.426322	0.498097
NewGene_9079	0	0.220283	0	0.224133	0.144785	0.30272
SRPRA	5.56634	5.53424	5.54382	5.52645	5.59923	5.69119
DLX3	0.53464	0.353036	0.333289	0.760209	1.00051	1.25448
NewGene_3173	0.568643	0.60469	0.494736	0.665162	0.648371	0.428427
SPA17	2.41304	2.50894	2.56494	1.93448	1.85129	1.88011
NewGene_9388	3.46244	3.47506	3.47451	2.34057	3.35279	3.39098
HUWE1	6.32098	6.36664	6.27332	5.90861	6.20178	6.2253
NewGene_9381	0	0	0	0	0	0
NewGene_9382	0	0	0.203206	0.10361	0.288214	0.184944
NewGene_9384	0.525235	0.420005	0.295775	0.234908	0.0801473	0
NewGene_9385	0	0	0.0257503	0	0	0
NewGene_9387	0.660234	0.528404	0.54105	0.273604	0.337891	0.304805
MAP3K10	2.36557	2.43026	2.44682	1.99727	1.86916	2.07109
NewGene_10127	0.198258	0.354129	0.114825	0	0	0
NewGene_10126	1.24119	1.11348	1.16414	0.213228	0	0.224861
NewGene_10123	0.103306	0.177369	0	0	0	0
NewGene_10122	0.754864	0.3847	0.42935	0.478359	1.22711	0.885268
AC010542.3	0	0.447463	0.335258	0.292921	0.4844	0.423486
NewGene_10129	0	0	0	0	0	0
NewGene_10128	0	0	0	0	0	0
HEXD	2.58817	2.65104	2.70976	3.34973	3.42059	3.52723
TIAM1	2.99641	2.94085	2.94473	1.88254	1.85878	1.86503
TSPAN7	0.0264531	0	0	0	0	0.0444221
BDKRB2	0.569487	0.657378	0.647	0.736045	1.48403	1.49132
DTYMK	5.02933	5.10329	5.28165	4.70816	4.28672	4.07641
AC003002.3	0.155166	0	0	0	0.0238784	0
ATG4B	4.48973	4.48478	4.46616	4.85118	4.7064	4.73906
ING5	2.98071	3.03867	3.02268	3.18519	2.94917	3.01165
TAP1	4.14459	4.12975	4.16376	4.20393	4.43387	4.36594
OCLN	4.2924	4.32734	4.09674	4.6654	5.20657	4.99509
CFAP299	0	0	0	0	0	0
AP003108.2	0.825902	0.794799	0.499917	0.547783	0.473817	0.919409
C11orf71	2.25715	2.52161	2.23938	2.28314	2.43927	2.55747
DEFB123	0	0	0	0	0	0
HARBI1	1.53657	1.32235	1.40115	1.50812	1.92444	1.42388
NewGene_8383	0.728325	0.896958	0.693394	1.54139	1.24816	0.927306
NewGene_8382	0.0301284	0.0430687	0.0472759	0.817827	0.936646	0.750224
NewGene_8381	0.739803	1.17282	0.727632	1.41925	1.12982	1.10808
NewGene_8387	0.288928	0.240739	0.167901	0.249141	0.660866	0.338845
NewGene_8386	0.289939	0.39839	0.360906	0.454517	0.719924	0.729815
NewGene_8385	0	0.0533811	0.374386	0.0908683	0	0
NewGene_8384	0.0597346	0.141399	0.323948	0.306457	0.311905	0.261536
MPG	4	3.98863	3.9859	4.02042	3.9413	4.09795
C4orf33	1.95524	2.65724	2.62353	2.49534	2.79659	2.48617
NewGene_8388	0.788236	1.14967	0.905675	1.43606	1.37338	1.84589
AMD1	4.69438	4.63664	4.56165	4.81214	4.71515	4.41753
SLC25A31	0	0	0	0	0	0
NewGene_9928	0.193055	0	0.216651	0	0	0
NewGene_9929	0.37404	0.569911	0.452413	0.134383	0.516166	0.323845
NewGene_9924	1.63484	1.0718	1.1339	0.471966	0.557625	0.726923
NewGene_9925	0.294003	0.302003	0.1396	0.319338	0.446767	0.341124
NewGene_9927	0	0	0	0	0.247026	0
NewGene_9920	1.99155	2.27769	2.06278	1.33772	1.33413	1.18861
NewGene_9921	0	0	0.311852	0.13141	0	0.611192
NewGene_9922	0	0.160683	0	0	0	0
NewGene_9923	0.304491	0.519339	0.160364	0.116501	0.0912056	0.13536
HNRNPU	6.40493	6.41904	6.43712	6.43667	6.4038	6.593
ANGEL1	2.88209	2.81675	2.89145	3.01462	3.3307	3.38452
NewGene_8038	0.067808	0.157304	0	0	0	0.228193
KLK3	0	0	0	0	0	0
NewGene_8033	0	0.198578	0.286112	0	0	0
NewGene_8032	0.422334	0.242637	0.490344	0.559637	0	0.173043
GPR32	0	0	0	0.0588623	0	0
ACP4	0.236878	0.316387	0.265977	0.0511396	0.0528276	0.116634
NewGene_8036	0.530238	0.941489	0.972674	0.435357	0.950568	0.989167
IP6K2	4.85763	4.96031	4.95369	5.11781	5.24937	5.25403
CHRM1	0.0234782	0	0.0432731	0.0750917	0.0264871	0.156267
TRAPPC11	3.62626	3.58762	3.56199	3.24298	3.60892	3.51242
TLE2	1.18922	1.12232	0.922746	2.48556	3.51939	3.65964
PRRT3	0.682823	0.542415	0.701858	0.775002	0.609026	0.717044
TOP1MT	3.6691	3.6913	3.73421	3.39192	2.98548	3.38084
IL17RE	1.95074	2.13703	2.01084	2.32702	2.95303	3.00153
CRELD1	3.02091	2.85364	3.12524	3.22617	3.47649	3.27184
SRP68	5.28953	5.28824	5.30842	5.11204	5.1873	5.16331
MRPL43	4.88064	5.08049	5.00876	5.03603	4.61548	4.78561
ITIH1	0	0	0	0	0	0
ITIH4	0.0194742	0.118406	0.274173	0.0424188	0.229776	0.121957
NewGene_4026	0.433723	0.287358	0.35005	0.11401	0.0935318	0.0935926
NewGene_4024	0.331114	0.216974	0.486879	0.277084	0	0.0528791
GH1	0	0	0	0	0	0
GDF2	0	0	0	0	0	0
PCDHA7	0.264281	0.28178	0.208942	0.274019	0.610516	0.498836
NewGene_292	0.456023	0.360559	0.518765	0.243643	0.109015	0
KANTR	0.160786	0.119696	0.0732787	0.0922386	0.104859	0.0990326
NewGene_290	0.482978	0.351562	0.501315	0.230633	0.0568942	0.142115
DNAJC27	1.25361	1.22319	1.25832	1.04569	1.40986	1.15214
NewGene_297	0	0.195617	0.134405	0	0	0
BLOC1S5-TXNDC5	0	0	0	0	0	0
VPS13B	1.7926	1.81499	1.74252	2.11726	2.21462	2.30138
NewGene_298	0.572705	0.604048	0.56495	0.45762	0.298139	0.354773
POMC	0	0	0	0	0	0
RAD51	2.83221	2.99114	2.90165	2.21335	1.56997	1.56043
EXOC3L4	1.11842	1.27398	1.52513	1.33791	1.16969	0.920986
KRTAP12-3	0	0	0	0	0	0
PPP4R1	4.85242	4.90523	4.89875	5.00191	5.36663	5.10081
CCNB2	5.55934	5.55111	5.55451	3.79883	3.15945	3.05235
PLEKHF1	3.09493	3.19543	3.32963	2.52719	2.17614	2.38561
RNF111	3.35604	3.36676	3.27813	2.85763	2.97624	3.02645
MAP2K6	1.27983	1.24261	1.18638	0.931168	0.872964	0.779135
NTM	0	0	0	0	0.0251181	0.00819284
CLMN	2.62505	2.65081	2.62752	2.48588	2.70642	2.63227
PLCH2	0	0.0618964	0.0571855	0.0355366	0.114571	0.0888607
SERPINA12	0	0.0294472	0	0	0	0
NewGene_745	0	0.329692	0	0	0	0
NewGene_746	0	0.26949	0	0	0	0
NewGene_740	0.118308	0.196898	0.32962	0	0.149834	0.333041
NewGene_743	0.313686	0.172686	0.494902	0.451108	0.301562	0.247449
NewGene_748	1.12994	0.941719	1.07973	0.821448	0.71175	0.724194
SGCE	2.36431	2.5152	2.4987	3.35916	3.64514	3.68921
RBM48	2.74026	2.93839	3.08815	2.45551	2.57478	2.67084
ZG16B	3.91466	3.79712	3.91565	2.68587	1.46343	1.45736
CASD1	2.74084	2.72329	2.78093	3.16436	3.56847	3.3169
FLYWCH2	3.19348	3.21985	3.43068	3.50181	3.38747	3.75218
ZNF716	0	0.0106123	0	0	0	0
SLFN5	4.90737	4.82967	4.78353	4.45335	4.76851	4.84031
PAQR4	2.17599	2.13386	2.16376	2.90905	2.55338	2.79622
AGAP1	3.52849	3.51444	3.43874	3.59694	3.63312	3.60269
PCDHGA3	0.044264	0.123048	0.0340311	0.121083	0.235353	0.232827
PAGR1	3.31483	3.25616	3.31953	3.58436	3.25795	3.21447
SKA3	3.03963	3.12848	3.17833	2.32034	1.64331	1.86117
MICU2	3.97964	3.85154	3.85633	4.03152	4.19396	4.11775
SLITRK1	0	0	0	0	0	0
GALNT11	3.29338	3.4994	3.46457	3.99133	4.02359	4.04537
TMEM151B	0.107693	0.0572673	0.12402	0.102371	0	0.0228734
IFITM5	0	0	0	0.0863966	0	0
MPO	0.0427704	0.0197304	0.0193561	0	0	0
ANGPT1	0.0135609	0	0.0152249	0.0575307	0.0548971	0
TMED4	5.70153	5.69835	5.6995	5.69487	5.79861	5.66057
KLRF2	0	0	0	0	0	0
MASP2	0.319144	0.359467	0.305952	0.850066	0.779817	1.03736
KPNA7	1.00833	1.12627	1.02971	1.20112	1.97266	1.62481
PRG2	0.918925	0.694144	0.854319	0.336006	0.161305	0.176599
PRPF6	5.26527	5.25035	5.20954	5.59689	5.65039	5.64346
CTSZ	5.27257	5.34104	5.3254	6.08948	6.07077	6.35634
NewGene_2096	0	0	0	0	0	0
TUBB1	0.108227	0.0227215	0.0313373	0.306308	0.0936683	0.20071
YWHAG	6.3909	6.44231	6.38843	6.53719	6.48405	6.37505
RASGRP4	0.0294218	0.0355578	0.0208812	0.0631785	0.0424048	0.0251677
NXNL1	0	0	0	0	0	0
SYCE1	0	0	0	0	0	0.0443424
ZNF408	2.46571	2.47578	2.31067	2.74824	2.69681	2.66747
CTDSP2	5.43258	5.45608	5.36364	5.6229	5.55693	5.46634
CKAP5	5.22342	5.21517	5.1844	4.27956	3.8477	3.99755
HTR1D	0.551395	0.403168	0.411623	0.87108	1.16717	0.977528
SLITRK4	0	0	0	0	0	0
HIST1H4A	0	0	0	0	0	0
OR10A2	0	0.0154847	0	0	0	0
CHCHD7	3.95942	3.9504	3.79645	4.18061	4.09985	4.09394
ZNF33B	2.13846	2.22545	2.24858	2.86972	2.82322	2.99662
IQSEC2	3.01301	3.01097	3.06988	2.46414	2.7646	2.73115
ZNF682	1.46933	1.35895	1.22039	1.81414	2.09376	2.09337
OR8B8	0	0	0	0	0	0
SRC	5.0442	5.08457	5.04744	4.87468	4.87351	4.88116
ZNF679	0.041278	0	0	0.0391679	0.0480241	0
PGAP1	1.54829	1.39942	1.33092	1.16963	1.25079	1.03892
GRASP	0.464429	0.570743	0.674679	0.829217	0.675618	0.274022
ZNF772	2.93853	3.01054	2.99504	3.01106	3.11471	3.1595
AP2B1	6.2572	6.20946	6.19886	6.22347	6.32246	6.62394
CPXM2	0	0.0175044	0	0	0	0
LIAS	2.75828	2.59684	2.77172	2.6893	3.04579	2.41113
TMEM156	4.273	4.36838	4.32387	4.04164	4.08057	4.22503
TAC1	0	0	0	0	0	0
PDS5A	5.03042	4.97763	4.92586	4.71729	4.97355	4.92487
ZYG11A	2.63365	2.66794	2.63737	2.31565	2.49982	2.2427
MT-ND6	9.16395	8.57455	8.9089	9.69091	9.25045	9.1135
ABCA4	0.367546	0.424366	0.30582	0.350583	0.571442	0.50469
FAN1	2.67528	2.68662	2.75259	2.90068	2.83795	2.77491
EIF1AY	0	0	0	0	0	0
NewGene_10248	0.733376	0.764925	0.933469	1.25773	0.618445	0.877619
NewGene_10246	0.283577	0	0.266086	0	0	0
NewGene_10247	0.104534	0.131748	0	0	0	0.58656
NewGene_10244	0.630768	0.605783	0.374732	0	0	0.0466363
NewGene_10245	0	0.198578	0.0719933	0	0	0
NewGene_10242	0.261993	0.091295	0.131913	0	0	0
NewGene_10243	1.2755	0.814435	0.909229	0.288617	0.133506	0.191042
NewGene_10241	0.441252	0.532221	0.617298	0.614912	0.496971	0.432468
MAGEB6	0	0.0318694	0.0971631	0.140386	0.0408882	0.0360742
OR51V1	0	0	0	0	0	0
AC119676.1	0	0	0	0	0	0
CDK5R1	0.425568	0.368991	0.385949	0.821	0.914743	0.872952
NewGene_1267	1.26965	1.10469	1.33614	0.626263	0.248551	0.0947036
NewGene_1266	0.0832188	0.214947	0.100768	0	0.135719	0.224232
NewGene_1265	0	0	0.0465511	0.0397027	0	0
NewGene_1264	1.90257	1.9293	1.72129	1.16968	0.850607	0.936517
NewGene_1263	0.728842	0.824906	0.844612	0.646318	0.852363	0.783768
NewGene_1262	0	0	0	0	0	0.352667
NewGene_1261	0.137768	0.163424	0.151302	0.0441927	0.0938752	0.0481064
NewGene_1268	0.677463	0.607007	0.659408	1.07504	0.994081	1.31779
NAXE	5.71214	5.6758	5.75637	5.84015	5.82012	5.91963
OR4K3	0	0	0	0	0	0
ZNF135	1.84097	2.02089	2.02369	1.84212	1.90153	1.31668
OR4N2	0	0	0	0	0	0.0536702
OR4M1	0	0	0	0	0	0.0120308
PRAMEF15	0	0	0	0	0	0
PRAMEF9	0	0	0	0	0	0
GDPD4	0.0516714	0.0881104	0.0704209	0.146428	0.151237	0.0728179
PHGDH	6.19101	6.12227	6.21472	5.56402	5.26135	5.44558
CBWD5	3.6706	4.19459	3.77932	3.85964	3.91337	3.80345
CSAG3	0	0	0	0	0	0
ANKRD52	4.0365	4.03866	4.00916	4.47694	4.48935	4.51469
ALPK3	3.55869	3.56414	3.50474	3.90488	3.61241	3.77899
IREB2	3.88631	3.88145	3.72734	3.57264	3.69598	3.46298
ZSWIM3	1.39381	1.56598	1.53432	1.7881	2.18502	1.91197
ZNF750	0.0195781	0.0336619	0.0555775	0	0	0
RNF157	2.24044	2.25455	2.13197	2.48818	2.31962	2.46645
CEP131	2.73716	2.63257	2.56412	2.6579	2.48946	2.72697
SECTM1	1.97863	1.9369	1.88218	3.36944	2.95207	3.10178
CBX8	1.3732	1.45454	1.49908	1.84473	1.98984	1.6423
FAM170B	0	0	0	0	0	0
BANP	3.17619	3.26289	3.25011	3.33083	3.24424	3.31523
PPP1CA	6.63353	6.54729	6.54447	6.68694	6.61221	6.52061
HCFC1	3.74629	3.72399	3.70299	4.20862	4.06689	4.2023
NewGene_5544	0	0	0.324831	0	0	0
NewGene_5545	1.03519	0.875754	1.07178	0.401125	0.352913	0.621953
NewGene_5542	0.183154	0.140656	0.210461	0	0	0
NewGene_5543	0.0902153	0.230324	0	0	0.339134	0
NewGene_5540	0.23258	0	0	0.413094	0	0.1969
UQCRH	7.49758	7.50032	7.49986	7.16571	7.0223	6.86053
SLC39A4	2.07212	2.13579	2.05029	2.56854	3.59423	3.28166
NewGene_5548	0	0	0	0	0	0
MRPL55	4.36432	4.5105	4.50091	4.34514	4.32194	4.20142
KIAA1191	5.0918	4.98652	4.9092	5.14061	5.20184	5.37086
BTNL8	0	0	0	0	0	0.034989
CNOT6	3.94185	3.86149	3.82669	3.69373	3.97144	3.75322
TP63	1.83005	2.06274	2.03357	0.422562	1.31371	1.32074
PHF14	3.30956	3.46401	3.2936	4.00491	4.1207	3.90534
DDX24	4.98154	4.96455	5.09625	5.12644	5.12738	5.29216
EPHA8	0	0	0.0102256	0	0.016261	0
NewGene_7379	0	0	0	0	0	0.261811
OSBPL3	4.10526	4.13523	4.12998	3.92531	4.17639	4.00261
NewGene_7376	0.327163	0.436331	0.369297	0	0	0
NewGene_7374	0.262323	0	0	0	0	0
NewGene_7372	0	0	0	0.172875	0	0
NewGene_7370	0	0.221017	0.13106	0.514892	0	0.193753
AC093668.1	1.44269e-06	0	0	0.274486	0.115566	0.0176668
HNRNPA1P48	3.55803	3.35974	3.38358	3.30291	3.42	3.92291
NewGene_4636	1.12415	1.01683	1.14815	1.5901	1.57336	1.78778
NewGene_4633	0	0	0	0	0	0.114539
NewGene_4631	0.352993	0.393547	0.186294	0.41244	0	0
NewGene_4630	0	0.0461306	0.128955	0.074341	0	0
RNF121	3.71848	3.66594	3.68874	4.14081	4.28023	4.11642
NewGene_4638	0.319991	0.347652	0.529988	0.443942	0.671542	0.555491
S100P	3.92921	3.93376	4.05905	1.47192	2.33903	1.77976
FARS2	3.02101	3.05776	3.02248	2.80266	2.71509	2.74321
NewGene_8579	0	0	0	0	0	0
APOF	0	0	0	0	0	0
CD81	6.20769	6.25409	6.17321	6.50536	6.16123	5.91086
NewGene_6770	1.14291	1.19563	1.30622	1.2369	1.35583	1.41685
ST6GAL2	0	0	0	0	0	0
AC091959.3	0.560827	0.461023	0.706242	0.33279	0.171051	0.325047
NewGene_6774	0.118996	0	0.220409	0	0.0871274	0
NewGene_6775	0	0.0524131	0	0.26038	0.400206	0.270982
NewGene_6776	0.401817	0.513095	0.318872	1.1776	1.44087	1.16389
NewGene_6777	0.267942	0.175944	0.123399	0.110145	0	0
KLHL12	4.11101	4.14115	4.12873	3.92308	4.13406	4.04876
RGS4	0.052982	0.14975	0.0209566	0.484333	0.454137	0.501631
CTBS	3.41046	3.24637	3.2328	2.77315	2.82577	2.54568
SSX2IP	3.02499	2.80568	2.81327	2.67966	2.51054	2.38356
IGSF21	0	0	0	0	0	0
SHLD1	2.36186	2.67135	2.72154	2.12535	2.69343	2.50678
C11orf40	0	0	0	0	0	0
JMJD1C	3.71143	3.58946	3.55374	3.37315	3.48456	3.41668
LDHAL6B	0.0769202	0.0878715	0.10207	0.200737	0.252313	0.231081
EEF2K	2.67677	2.64391	2.60027	2.81098	2.71038	2.6742
ZP2	0	0	0	0	0	0
MEFV	0.0607502	0	0.0249239	0.0385865	0.0796792	0.022267
PQLC1	3.87656	3.68559	3.65812	3.75348	3.59141	3.58543
CRYM	1.50141	1.30433	1.44684	1.05887	0.746126	0.782138
ZNF324	2.26318	2.12608	2.17622	2.59026	2.63791	2.54363
ZNF671	1.14773	1.1958	1.37512	1.31101	1.13468	1.12026
ZNF416	2.32998	2.24503	2.30457	2.21645	2.42974	2.3061
PHLPP2	2.18731	2.11139	2.04896	2.48633	2.19529	2.2187
AC004754.1	0.0837076	0	0.0440499	0.0771897	0.0209878	0.11811
2023-03-03	0.940826	0.982457	1.08911	1.59761	1.38178	1.33085
YPEL2	2.4819	2.44073	2.42074	2.87625	3.24012	3.19208
SYCP3	0	0	0	0.0287389	0	0
NEDD1	3.59931	3.67962	3.48262	3.16021	3.06605	3.111
NewGene_8639	2.48643	2.41662	2.44301	1.44192	1.25107	1.45607
ASCL1	0	0	0	0	0	0
GAS2L3	4.22378	4.21974	4.15058	2.8934	2.55226	2.54917
NewGene_8633	0.118178	0.17609	0.110529	0.131399	0.363513	0
NewGene_8632	2.38577	2.03936	2.40695	2.08836	2.13598	2.07179
CHMP1A	5.70799	5.68185	5.63294	5.85885	5.88218	5.84176
NewGene_8636	0.672979	0.638751	0.742355	0.482499	0.748559	0.58377
NewGene_8635	0.751892	0.637987	0.926229	0.590398	0.339946	0.475932
NewGene_8634	0	0	0	0	0	0
SUGP2	3.91264	3.9985	3.9671	3.96457	3.7092	3.66511
CTSA	6.66862	6.72425	6.59116	7.64051	7.67912	7.83006
CAMKMT	2.24215	2.2582	2.14067	1.72766	1.98825	1.93568
UGGT2	2.52901	2.62341	2.46554	2.69443	2.76127	2.64067
PRMT8	0	0	0	0.0271172	0	0
CLRN3	0.0560743	0.0954559	0	0.167414	0.0685181	0.0566848
PRR4	0	0	0	0.142859	0.109546	0.18371
ZFP14	0.753421	0.729349	0.775186	0.800141	0.916749	0.87534
COL25A1	0	0	0	0	0	0
ALYREF	5.6356	5.55307	5.64808	5.51989	5.46762	5.55528
SOD3	1.75553	1.55193	1.44621	1.74141	0.999382	1.38174
SEPSECS	2.48686	2.6081	2.33302	2.10021	2.32861	2.1223
TTR	0	0	0	0	0	0
B4GALT6	0.845089	0.807606	0.753127	1.21611	0.71082	0.799696
GLB1L2	3.40398	3.4281	3.35893	3.60527	3.40635	3.49981
RMDN3	3.71334	3.76708	3.75653	3.90724	3.74294	3.64668
FAM228B	0.937582	0.701607	0.655239	0.991467	1.07852	1.28911
NewGene_4197	0.138588	0.040055	0.0289043	0.496496	0.538292	0.560267
NewGene_4195	0	0	0	0	0.205277	0.17786
C2orf66	0.0998903	0.0576374	0.0381482	0.0348665	0.0476347	0
LRRC49	1.18529	1.09442	1.10425	1.0113	0.939005	0.952007
PLIN5	0.676818	0.874341	0.703131	0.494118	0.0999025	0.356605
PPP6R1	5.37281	5.39793	5.35028	5.20037	5.14725	5.28669
RAI2	0.0605289	0	0	0.0464296	0.428489	0.319392
CNTNAP4	0	0	0	0	0	0
POLD4	5.68281	5.69609	5.65777	4.95864	5.16229	4.98205
GPR6	0	0	0	0	0	0
GJA4	0	0	0	0	0.0489922	0
FAM83F	0.657139	0.699243	0.729726	0.649114	0.702499	0.736058
GGT2	0.280943	0.291608	0.171286	0.48179	0.804349	0.91033
ANKRD55	0.0620913	0	0.026936	0	0.0571133	0
HINFP	3.46096	3.4205	3.35502	3.54156	3.42246	3.31557
BSG	7.47359	7.47943	7.46008	7.71887	7.461	7.51482
PPL	3.94808	3.89231	3.8683	3.4336	4.0432	4.1273
EEF2KMT	2.57675	2.43092	2.54805	3.06323	2.84523	2.72294
NewGene_8321	0.296887	0	0	0	0	0
CYP4X1	0.0881009	0.120718	0.156167	0.112645	0.0796109	0.0515614
ZNF75D	2.62663	2.66371	2.70862	3.17475	3.22062	3.0799
PLIN1	0.134231	0.150609	0.151648	0.127043	0.0356056	0.150696
NewGene_8323	0.365896	0	0.384943	0	0	0
NewGene_508	1.1186	1.24459	1.34881	0.464757	0.279081	0.340808
NewGene_509	0.101864	0.137182	0	0	0.222646	0
NewGene_500	0	0	0	0	0	0
NewGene_501	0	0.187692	0	0.0834489	0.0537036	0
NewGene_506	2.886	2.95533	2.6106	0.170308	0	0.24077
UNC50	4.18763	4.15523	4.09908	4.40397	4.34574	4.1247
MIGA1	3.51037	3.40867	3.25951	3.36754	3.48539	3.20976
TIMMDC1	4.96807	4.89208	4.94191	4.8856	4.97754	4.78975
CRYBA1	0.078715	0	0	0	0	0
NUFIP2	3.85719	3.85497	3.76694	3.49083	3.59361	3.47841
KLHDC4	4.55968	4.40358	4.34014	4.51291	4.34001	4.50224
MCM4	5.20038	5.25647	5.20904	4.66443	4.10163	4.06104
PIK3R4	3.86952	3.83405	3.81617	3.46842	3.61118	3.61665
ZNF775	1.46207	1.36333	1.32632	1.08061	1.2892	1.48333
PIWIL1	0	0	0.142215	0	0	0
ZNF777	2.83427	2.93187	2.83337	3.03653	2.66643	3.06832
TRAPPC2	2.77056	2.50833	2.52824	2.40571	2.67333	2.31659
ZNF605	1.85741	1.82372	1.79353	2.09933	2.09353	2.30897
LRP10	5.38786	5.37789	5.36249	5.8076	5.77294	5.7843
ARHGEF18	3.83478	4.21232	4.20522	4.97267	5.15012	5.02668
PEX11G	0.710786	0.825781	0.462368	0.602284	0.960271	0.876223
PIGT	5.30917	5.37003	5.40697	5.74596	5.75095	6.07021
SVIL	5.77627	5.8142	5.79011	5.75606	5.94147	6.10659
SEMG2	0	0	0	0	0	0
TRIM33	3.92371	3.95471	3.88723	3.54875	3.76288	3.62533
MATN4	0.0632917	0	0.0170068	0	0.0863966	0
SLC17A7	0.0487579	0.0213248	0.0380231	0.0230878	0.0269346	0
PELI1	4.08727	4.08328	4.07939	3.83874	4.36454	4.173
TACR3	0	0	0	0	0	0
AC084337.2	0.0866629	0.128404	0.16408	0.0390485	0.0418345	0
GPR65	0	0	0	0	0.0177067	0
PHLDB1	2.45718	2.80265	2.5654	4.29395	4.89402	5.00425
ANKRD13A	5.35719	5.33248	5.32249	6.33924	6.58309	6.57266
NewGene_10088	0.332481	0	0	0	0	0
NewGene_10089	0	0.0942158	0	0	0	0
NewGene_10083	0.528721	0.279852	0.484972	0.239413	0.135677	0.0756805
NewGene_10084	0.0750369	0.0516909	0.0691811	0	0	0
NewGene_10085	0.486922	0.178101	0.204553	0.650929	0.710481	0.155308
NewGene_10086	0.208141	0.26901	0.102377	0.0709237	0	0.101919
EFCAB10	0.234109	0.373586	0.191152	0.483408	0.365165	0.299452
C5orf47	0.0253931	0	0.0205228	0	0	0
APBA1	0.696187	0.744379	0.635756	0.606149	0.771941	0.780208
SGCZ	0	0	0	0	0	0
SLC24A3	0	0	0	0	0.089471	0.0426191
PAPOLB	0	0	0	0	0	0
SIX3	0.0245963	0	0	0	0	0
TCF7L1	0.185576	0.269738	0.162227	0.289489	0.424105	0.287477
TMEM245	4.94815	4.92508	4.82949	5.05918	5.02642	4.87074
PRUNE2	0.628159	0.603103	0.659476	1.65357	1.25196	1.05215
SMPD3	0.215677	0.168383	0.26697	0.206124	0.321553	0.298042
VTI1A	2.42194	2.43628	2.38319	2.56871	2.70361	2.59984
COG4	5.36467	5.34365	5.28462	5.42036	5.28874	5.24329
PRAG1	2.9765	2.98819	2.86992	3.45032	3.46014	3.42983
CDH4	0.247247	0.276397	0.298221	1.0467	0.739884	0.831221
GPATCH11	2.54439	2.57618	2.52171	2.24201	2.36743	2.28843
HSPB8	2.68433	2.64947	2.46141	4.46932	4.14131	4.28644
NFAT5	3.9896	3.99054	3.84975	3.72547	3.97061	3.85456
SFRP4	0.080423	0.0213745	0.0905906	0.180607	0	0
NUP93	5.45912	5.43251	5.44266	5.2607	5.06421	4.8737
CENPT	4.40905	4.30106	4.40855	4.80625	4.28601	4.55137
TSNAXIP1	0.757119	0.64413	0.719077	1.10117	0.436321	0.419002
MEST	4.74395	4.73613	4.72922	4.63905	4.83987	4.82107
NewGene_9223	0.956504	0.820261	0.841714	1.13488	0.857425	0.692709
NewGene_9221	0	0.148278	0.208176	0.072324	0.0627379	0.156826
NewGene_9220	0.0657625	0.160645	0.160141	0.232748	0.0692251	0.33994
NewGene_9227	0.970609	0.967498	0.897323	1.92135	1.65819	1.63911
NewGene_9225	0	0	0.144965	0	0	0
CNTN1	2.7436	2.63147	2.5602	1.69092	2.2556	2.18882
NewGene_9228	0	0	0	0	0	0.0157687
MPI	4.14854	4.1506	4.18584	3.64366	3.60592	3.51807
CTTNBP2NL	3.63127	3.57872	3.57271	3.87667	3.79473	3.7075
H1FOO	0	0	0.0531266	0	0	0
KLF14	0.0591614	0	0.0204346	0.0754738	0	0.0478873
ZNF550	2.68308	2.691	2.70667	2.3255	2.58016	2.6945
TRIM73	1.31196	1.85184	2.01106	1.97959	1.95456	2.04182
PPP2R3C	3.49162	3.5266	3.47516	3.84713	3.83042	3.70017
NKAIN3	0	0	0	0	0	0
KRTAP5-5	0	0	0	0	0	0
ZNF267	3.5656	3.55222	3.4614	2.96466	2.72932	2.82314
RNPC3	2.46571	2.507	2.61738	3.30471	3.453	3.20302
RACK1	9.60638	9.51938	9.55856	9.59127	9.51984	9.55616
NewGene_11023	0	0.052082	0	0.130898	0	0.257545
NewGene_11022	0	0.103132	0	0	0	0
NewGene_11025	0.142028	0.0336154	0	0.170475	0.104169	0.204414
NewGene_11024	0.0869291	0	0.122208	0.190796	0.107791	0.0757736
NewGene_11027	0.192421	0	0.150093	0.402393	0.21734	0.339905
LELP1	0	0	0	0	0	0
NewGene_11029	1.33554	1.32716	1.2024	1.15314	1.08861	1.01621
NewGene_11028	0	0	0.116897	0	0	0.343018
DISP3	0.04056	0.0501868	0.0133851	0.273578	0.280334	0.277792
NewGene_8178	0.187845	0.0728673	0	0.137595	0.231105	0
NewGene_8179	0	0	0.404974	0	0	0
NewGene_8177	0.716686	0.388775	0.436086	0.854077	0.967315	0.489562
NewGene_8170	0.675242	0.467739	0.636581	0	0.252649	0.260479
NewGene_8171	0	0	0.347642	0	0	0
NewGene_8172	0.043994	0.0782559	0	0.322247	0	0.0844399
NewGene_8173	0.354384	0	0	0.101209	0	0
GNB4	0.102311	0.070388	0.0893164	0.91364	0.411274	0.299677
HHLA2	6.23883	6.24178	6.20637	5.31904	4.83104	4.84464
TXNDC8	0	0.0353044	0	0	0	0
AWAT1	0.03037	0	0.052466	0	0	0
ZFPL1	4.7001	4.5766	4.58805	4.62427	4.48042	4.76237
ADAMTS10	2.17047	2.04811	1.99292	2.02134	0.544312	0.892378
TRIM49D2	0	0	0	0	0	0
TSPY4	0	0	0	0	0	0
SLC6A7	0	0	0	0	0	0
TREX2	1.27588	1.94934	1.50053	1.77644	1.79787	1.86018
TRAT1	0	0	0	0	0	0
ASB7	2.67702	2.61229	2.58064	2.48043	2.33517	2.26866
GTF2H2C	2.82833	2.80261	2.81607	2.88675	3.22247	2.90938
ANKZF1	4.95039	5.0317	5.08779	4.19591	4.13297	4.20033
HDAC11	2.50824	2.47364	2.46042	2.70548	2.62136	2.66263
CWC22	3.80549	3.87418	3.8108	3.29096	3.25106	3.404
C13orf46	0.0189247	0.0315124	0	0.0559675	0	0
TGFBR2	5.13586	5.05034	5.0128	5.61043	6.18084	6.0433
SERF1B	2.77039	3.03185	2.91064	3.13871	3.17907	3.36794
SMN2	4.73685	4.56096	4.75395	4.28329	4.23329	3.8609
PRAMEF10	0	0	0	0	0	0
UQCR11	4.72121	4.68881	4.86852	4.93171	4.62805	4.48951
GRB10	4.74151	4.75151	4.5369	4.79012	4.9016	4.85725
ADCY10	0.105485	0.0489476	0.0263482	0.0372951	0.0303276	0.0234328
CXCL13	0	0	0	0	0	0.0913072
ZNF436	2.64631	2.62535	2.47818	2.52045	2.59087	2.7055
HNRNPR	5.80725	5.82296	5.74049	5.71855	5.57563	5.64358
MAEA	4.74679	4.82134	4.75687	5.26925	5.24816	5.18467
HIST1H3C	0.0357815	0.00929414	0	0	0	0
COBL	2.95726	3.00359	2.81783	2.95759	3.18911	3.20675
MGST1	8.09743	8.04922	8.08979	7.65373	7.80529	7.78029
DPT	0	0	0	0	0.0508388	0
NewGene_3515	0	0	0	0	0	0.585665
NDUFA10	4.19742	4.26932	4.23002	4.32848	4.20558	4.2343
STK33	0	0	0	0	0.0239394	0
PTGER3	0	0	0	0	0.0442682	0
NewGene_3510	0.308269	0.111019	0.490454	0.42964	0	0.200978
FMC1	2.42935	2.62541	2.76751	2.55304	2.47363	2.06502
FASTK	4.97188	4.99239	4.93442	5.23998	5.39154	5.48975
TMUB1	4.84098	4.70676	4.81844	4.45475	4.49451	4.80928
SLC7A13	0	0	0	0.14999	0	0
PHKA2	2.18839	2.10735	2.12358	2.44678	2.6645	2.60444
XAGE2	0	0	0	0	0	0
C9orf85	2.89787	3.1393	3.00109	2.83601	2.95715	2.6038
TSKU	4.27409	4.04491	4.25845	4.54892	4.84255	5.14888
IGIP	1.60285	1.62052	1.57742	1.37606	1.42987	1.28753
PIK3AP1	3.40294	3.37183	3.39518	3.18876	2.94536	2.97255
KIF24	2.02415	1.95914	1.91541	1.35248	0.787086	0.917781
DPF1	0.598201	0.530042	0.720098	0.564121	0.394813	0.441191
ARAP1	5.31454	5.25574	5.26016	4.78099	4.70741	4.6799
SLC26A5	0.0833495	0.0746616	0.0715705	0.0609452	0.0449256	0.0651132
FAM71B	0	0	0	0	0	0
FAT4	0.723252	0.7706	0.736083	2.43065	2.48966	2.42841
S100A4	1.97995	2.0728	2.00541	2.62245	2.81691	1.98663
PLEKHG4	1.92454	1.77798	1.79572	2.73434	2.17484	1.9981
KRTAP4-3	0	0	0	0	0	0
ZNF250	1.28354	1.21815	0.947729	1.48277	1.59134	1.8571
WDSUB1	2.85355	2.94387	2.65569	2.77404	2.84658	2.75094
ZNF79	1.78344	1.69409	1.64174	1.75045	1.6502	2.13355
RAC2	6.67712	6.65803	6.65491	5.42241	5.07261	5.44249
LIF	4.34367	4.30061	4.34839	3.57266	3.70621	3.61654
C22orf23	2.27056	2.3634	2.36858	3.03265	3.39972	3.17991
PLXDC2	0.00887838	0.0157373	0	0.00510387	0	0.0171665
OR10P1	0	0	0	0	0	0
ZNF25	0.88104	0.729823	0.765237	0.893353	0.953837	0.872844
EIF3F	6.17789	6.26058	6.25772	6.34069	6.16783	5.84212
NUP62CL	4.41513	4.29357	4.24127	2.31187	2.25934	2.00012
SFI1	2.00944	2.2063	2.0651	2.01884	1.7404	1.89383
CRISP3	0	0	0	0	0	0
UBAC2	5.16115	5.21294	5.18862	5.28195	5.18381	5.1487
CD2AP	5.28027	5.17641	5.1835	4.99301	5.06908	4.94941
ZBTB14	2.08587	2.30831	2.21626	2.65988	2.63523	2.72376
ARGLU1	3.67301	3.48535	3.45256	3.80401	3.52124	3.52923
KRTAP9-9	0	0	0	0	0	0
NewGene_2907	3.09084	3.14957	3.16032	3.35472	3.41979	3.50072
NewGene_2906	0	0	0	0.235759	0	0
NewGene_2904	0.347417	0.508072	0.292858	0.361265	0.273619	0.55466
NewGene_2902	0	0.0805008	0	0	0.34905	0
NewGene_2900	0.395276	0.41442	0.492994	0.623011	0.590464	0.539906
NewGene_1435	0	0	0	0	0	0
NewGene_2909	0.300671	0.429897	0.475008	0.539712	0.465206	0.50464
NewGene_2908	0.448107	0.340999	0.442553	0.28716	0.26919	0.342856
SPRN	1.17052	1.11308	1.1325	1.57412	1.55704	1.24385
MYL4	0	0	0	0.408987	0.18697	0.360024
HYLS1	3.14442	3.05388	3.21391	2.6751	2.31298	2.34614
NewGene_9065	0	0	0	0	0	0
NewGene_7995	0	0	0	0	0	0.291805
PCDHGB5	0.975672	1.07357	0.869391	0.884149	1.61814	1.6448
NewGene_7991	1.23632	1.12022	0.947258	1.00468	0.828879	0.85816
NewGene_7990	0.397835	0.49125	0.50293	0.495793	0.615276	0.608703
NBEAL2	2.8093	2.84808	2.76774	2.83567	3.16887	3.18916
CCR5	0	0	0	0	0.0199324	0
FAM229B	0.957298	0.924718	1.03409	1.2638	0.991683	0.970253
CCDC12	3.53684	3.73902	3.72228	3.9509	3.77219	3.73942
FBXO41	2.31465	2.29561	2.35273	2.17158	1.87923	1.85966
HDHD2	3.357	3.36592	3.29902	3.12789	3.15737	3.25201
FADD	4.83604	4.84012	4.84068	5.50851	5.16226	5.09264
PLEKHJ1	4.3738	4.11732	4.20085	4.87075	4.7762	4.65733
MTRNR2L5	0	0	0	0	0	0
CCDC57	3.20769	3.21594	3.32168	3.28543	3.1463	3.10309
GPX2	4.53814	4.55725	4.6617	4.1845	3.541	3.44871
LGSN	2.72647	2.72232	2.74162	3.57768	3.62366	3.37004
OTC	0	0	0	0	0	0
TRIM21	2.74474	3.01043	2.84814	3.19039	3.41319	3.55799
CSNK1G2	4.9442	4.94539	4.94673	4.81261	4.69538	4.74484
REXO4	4.45631	4.55306	4.49513	4.62303	4.52831	4.58419
SERPINA5	3.46116	3.38269	3.24566	1.51176	1.29611	1.32979
NewGene_6110	0.378195	0.266921	0.185409	0.518557	0.233572	0.323846
NewGene_6111	0.0836001	0	0	0	0.470855	0
NewGene_6112	2.64743	2.51038	2.46769	2.18012	2.21289	1.90459
HOOK2	4.13043	4.19409	4.26366	3.54536	3.7626	3.81935
NewGene_6115	1.19158	1.24377	1.21365	1.31467	0.920585	1.11107
NewGene_6117	0	0	0	0.370769	0	0
STX6	3.85447	3.86752	3.88067	3.67391	3.83786	3.84615
GLUL	1.70263	1.73061	1.57578	3.40518	3.60959	3.64152
RGS8	0	0.0113482	0	0	0	0
DHX9	5.62884	5.6615	5.63294	6.09032	6.02589	6.01402
RNASEL	1.71895	1.75961	1.77812	2.42099	2.57432	2.64367
TBATA	0	0	0	0	0	0
NewGene_1768	0	0.0885962	0.210941	0	0	0
NewGene_1767	0.411881	0.230299	0.176158	0	0.0462983	0.0688455
NewGene_1765	2.61787	3.0068	2.9085	3.05024	2.93763	2.71529
DIS3	3.38428	3.166	3.24644	3.20992	3.32218	3.40833
NewGene_1763	0.911975	1.07407	0.952115	1.31021	1.28459	1.24596
NewGene_1761	0.104761	0.370495	0.18866	0.0383842	0	0
NewGene_3696	0	0	0	0	0	0
NewGene_3690	0	0	0	0.247218	0	0
NewGene_3691	0	0.053534	0.218909	0	0.506472	0.26877
NewGene_3692	0.107415	0.0538565	0	0.226796	0.317856	0.107186
NewGene_3693	0.72813	0.718391	0.632146	0.489677	0.68902	0.74481
AC069368.1	0	0	0.030822	0	0	0
TMEM150C	0	0.0476487	0.0504557	0.148791	0.300378	0.2195
NewGene_3699	0.396618	0.367071	0.453725	1.20448	1.04147	1.04336
PCBD1	5.212	4.95942	4.94246	4.91109	4.76658	4.87897
SSX2	0	0	0	0	0	0
TOP2A	7.52763	7.53086	7.47434	5.34488	4.48663	4.39243
DMRT2	0.212166	0.225786	0.225992	0.0310126	0.156142	0.0863816
GPR151	0	0	0	0.0246431	0.0130291	0
ZNF483	0.667634	0.889595	0.608966	0.605077	0.355935	0.423671
CACYBP	4.77628	4.90065	4.83018	4.94093	4.88764	4.83648
AL096870.1	0	0	0	0	0	0
TMEM56-RWDD3	0.895708	0.958883	0.748614	1.31245	1.36786	1.12781
AQR	3.1265	3.11186	3.08093	2.86986	2.96044	2.93031
PCDHB16	0.561863	0.397025	0.457831	1.38504	2.04138	1.80224
CTAGE6	0.294695	0.355903	0.58214	0.541486	0.209188	0.287471
POLN	0.203249	0.145893	0.148686	0.257527	0.34996	0.218853
NewGene_2125	0.326907	0.711261	0.484292	0.486498	0.495777	0.350159
NewGene_2124	1.13755	1.20776	1.01546	0.825879	0.357447	0.427828
NewGene_2127	0.266958	0	0	0	0	0
NewGene_2123	0.117393	0	0.152456	0.0478887	0	0.189219
NewGene_2129	0	0	0	0	0.420804	0.216436
NewGene_2128	2.29288	2.64783	2.49994	2.59478	2.62652	2.70432
AJM1	1.46238	1.46633	1.3786	1.89272	1.71117	1.55843
SH3PXD2B	2.69396	2.69504	2.67229	3.17292	3.71279	3.72713
C11orf94	0	0.156751	0	0.211114	0.275658	0.128676
NENF	4.054	4.02503	4.09769	3.56076	3.09272	3.07347
ST8SIA4	1.90183	1.88002	1.80907	1.18547	1.65944	1.33507
NSL1	3.61722	3.64902	3.64317	3.4573	3.61547	3.59171
ADAMTS16	1.75575	1.79448	1.84788	2.57554	2.38142	2.45614
NCBP2L	0.0518718	0.0275901	0.0375664	0.0207305	0	0
ITPKC	3.49883	3.39582	3.32629	3.3998	3.91456	3.7455
RBMS2	3.5249	3.45395	3.4725	4.2382	4.49203	4.60903
CEACAM6	4.87524	4.80995	4.86043	5.123	7.38776	7.19229
SENP2	3.58301	3.69897	3.62909	3.5992	3.71462	3.68935
NewGene_4401	0	0	0	0	0	0
NewGene_4403	0.391441	0.347337	0.533099	0.540033	0.305938	0.249769
NewGene_4406	0	0.0671403	0.0360982	0	0.0471293	0.0477115
NewGene_4407	0	0	0	0	0.142365	0
SOX30	0	0	0	0	0	0
NewGene_4409	0.86202	0.958355	0.957699	0.920437	1.22737	1.22906
AL049839.2	2.18959	1.6782	2.51297	2.02896	0.163324	0
FGF18	0.0286865	0.0312823	0.0233505	0.197999	0.134614	0.152657
ALOX5	5.41658	5.34928	5.44166	3.9491	3.86708	3.93452
NewGene_6929	0.128638	0.409317	0.218777	0	0.164495	0
F13B	0.013598	0	0.072184	0	0	0
SORCS3	0	0	0	0	0	0
NewGene_6921	0.179092	0.123665	0.158969	0.0991726	0	0
NewGene_6920	0.189265	0.159547	0.0281235	0	0	0.0716721
NewGene_9751	1.10275	0.794614	0.854238	2.12772	1.5664	1.51999
NewGene_6922	0	0	0	0	0	0
NewGene_9757	0	0	0	0.430859	0.249993	0
NewGene_9756	0	0	0	0	0.210985	0
TBC1D3F	0.0190884	0.0663979	0	0.0403033	0	0
NewGene_9754	0	0.163695	0	0	0.228684	0
SHB	4.63113	4.66437	4.69632	4.3196	4.70617	4.99613
POU1F1	0	0	0	0	0	0
VSIG10	2.64879	2.66637	2.6497	3.90791	4.68159	4.5112
ANKRD62	0	0	0	0	0	0
SLX1B	4.28291	3.93332	3.76752	4.32446	4.00035	3.89065
UPK2	0.407906	0.398763	0.426022	0.262676	0.651195	0.489147
GNL2	4.62738	4.66844	4.72856	4.54751	4.4514	4.387
MEI4	0.0339593	0.0460789	0.0658452	0.0143939	0	0
CDCA8	4.51924	4.49042	4.5072	3.48425	2.78836	2.6553
NPNT	0.266705	0.315329	0.093214	0.295146	0.0632834	0.327786
AGO4	1.66405	1.58497	1.48003	1.90079	2.11367	1.92768
DUSP3	4.19701	4.23459	4.2335	5.36413	5.50975	5.52172
GRXCR1	0	0	0	0	0	0
GALM	4.2567	4.2446	4.28074	3.75885	3.62156	3.76514
VASH1	0.702826	0.506182	0.543573	1.30212	1.26566	1.36451
RPS6KA2	4.54832	4.55857	4.52167	4.38323	4.65364	4.66997
ING3	2.62559	2.15247	2.70334	2.75057	2.77847	2.36394
NewGene_8400	0	0	0	0	0	0
ARMCX3	4.71978	4.8537	4.77931	5.22925	4.99147	4.84704
MPP6	2.19714	2.35344	2.84475	2.65072	2.22684	2.1702
ATP6V0A4	0.121785	0.0364654	0.120639	0.453994	0.443983	0.453926
GSDME	2.22957	2.17738	2.27368	2.66548	2.47623	2.44671
NewGene_8409	0.62127	0.772739	0.706455	0.311938	0.0683558	0.385782
RIN2	4.10858	4.22245	4.138	4.55127	4.58813	4.5657
POLR3F	2.87717	2.64662	2.68582	3.01527	2.91094	2.84703
NXT1	3.68579	3.71064	3.62226	4.15839	3.86173	3.83187
NewGene_1915	1.77278	1.9233	1.92954	1.65937	1.8835	1.67404
YLPM1	3.86709	4.04058	3.98754	4.19931	4.26189	4.38047
CLDN17	0	0	0	0	0	0
NewGene_278	0.221377	0.179497	0.108466	0.170435	0.228283	0.24998
DCAF4	2.60051	2.816	2.86269	3.97738	4.03718	4.04486
LPAR6	0.0891022	0.066548	0.0850643	0.0818373	0	0.0214371
ITPRIP	2.06495	1.88288	1.83367	1.82672	1.24092	1.35933
PPRC1	3.60456	3.67097	3.63843	3.47649	3.07309	3.41171
PDCD11	3.78717	3.84983	3.75577	4.09417	3.95074	4.06107
CNNM2	1.90575	1.80829	2.06097	1.84839	1.78532	1.86711
OR2T27	0	0	0	0	0	0
ADAM12	0.196187	0.199611	0.128831	1.44851	1.40867	1.34622
HNRNPA1L2	2.58386	2.5125	2.54835	2.72704	2.57588	2.77785
LHX8	0	0	0	0	0	0
SNX7	3.7892	3.7218	3.77478	4.02909	4.18027	4.08402
LRRC53	0	0	0	0	0	0
LRRIQ3	1.31568	1.10407	1.41371	1.58247	1.4822	1.52846
TYW3	3.87629	3.77292	3.70988	3.90851	3.84672	3.79391
ZDHHC9	4.89904	4.83399	4.87914	5.18012	5.53413	5.52523
ZBED6CL	1.63134	1.84624	1.85978	2.43426	2.1716	1.90049
SHC4	0.0164065	0.0852669	0.0592833	0.0778049	0.0410831	0
PRSS37	0.0249962	0.0615467	0	0	0	0.0462102
TMEM71	0.0299518	0	0	0	0	0
PBX1	2.31099	2.19586	2.05711	3.29647	3.42868	3.5655
NDUFA4L2	1.23594	1.21385	1.11125	1.19529	1.57085	1.51506
MAMDC2	0.0895036	0.0349003	0.0351242	0.0748178	0.100995	0.0850874
CPA6	0	0	0	0	0	0.0370884
PYDC1	0	0	0	0	0	0
TM4SF4	1.03129	1.11606	1.01045	0.0536049	0	0
TPST1	3.08977	3.10536	3.1075	3.07677	3.16784	2.98341
TOR1AIP2	3.71555	3.73429	3.54121	3.85097	4.24236	4.03671
S100G	0	0	0	0	0	0
TM4SF1	6.67412	6.55645	6.51848	5.83346	5.11566	4.95366
RCOR1	3.78972	3.83416	3.84509	3.46013	3.63375	3.52064
PLD5	0.573938	0.616623	0.270842	1.75143	1.57287	1.57991
PRPH2	0	0	0	0	0	0
PTPRK	5.4655	5.4452	5.31209	5.87782	6.03271	6.05281
GSTCD	3.14462	3.02444	3.01377	2.62863	2.85156	2.63985
INTS12	3.91126	4.06379	4.0904	3.68692	3.71293	3.82625
ZC3H3	2.81304	2.73367	2.81081	2.70473	2.50766	2.65452
AL355102.2	0.10252	0.0610656	0	0	0	0
NewGene_3365	0.594091	0.569659	0.61758	0.215865	0.178293	0.141263
FLCN	4.35506	4.46158	4.48449	4.93838	5.17366	4.95942
STRN3	4.46878	4.44804	4.46812	3.81455	3.7031	3.69811
ZNF239	2.21653	1.88629	1.98717	1.6669	1.52514	1.99541
CAGE1	0.0244601	0.0311693	0	0.0129348	0.00578944	0
CASP3	3.27737	3.30191	3.25526	3.44156	3.74739	3.47416
PRIMPOL	2.23063	2.40769	2.22086	2.0792	2.11929	2.0168
ERAP1	4.01472	3.93927	3.95525	4.68338	4.70814	4.76787
SERINC5	4.00095	4.0175	4.01395	4.06255	4.42881	4.17883
ENPP6	0	0	0.0535924	0	0	0
ERAP2	1.51032	1.47201	1.47557	1.73547	1.79941	1.71504
FAM227A	0.75639	0.763496	0.680897	1.05604	1.01324	0.970412
RANGAP1	5.30704	5.30924	5.37843	5.64422	5.58561	5.40476
ZC3H7B	4.20191	4.21085	4.14276	4.90672	5.15423	5.22051
GDAP1	2.64596	2.72255	2.79429	2.72038	2.45624	2.29097
KRTAP3-3	0	0	0	0	0	0
RAB2A	5.94441	5.83079	5.89166	6.08019	6.17197	5.97447
HS3ST3B1	0.136134	0.106338	0.232748	0.813021	0.727341	0.788366
SLC25A35	2.57152	2.36786	2.33479	2.94942	3.09099	3.24806
GAGE13	0	0	0	0	0	0
LIME1	1.57005	1.36265	1.42909	1.50351	1.21042	1.52172
SKA2	4.73234	4.69434	4.64501	4.25858	4.3061	4.55176
PLCB1	2.43222	2.36837	2.31961	2.65957	2.63499	2.39939
AP002748.4	0	0	0	0	0	0
NPIPA2	0.815655	0.826255	0.982936	0.908137	0.625818	0.730098
CACNA2D2	0.359526	0.397595	0.46414	0.241355	0.333428	0.31548
MPV17L2	3.20931	3.02252	3.0457	3.91062	3.71442	3.77341
NOVA2	0	0	0	0	0	0
AES	5.71827	5.76401	5.65562	6.02863	6.3614	6.54624
PTOV1	4.93769	5.03725	4.94136	5.24562	5.22881	5.1028
KIF1B	3.54961	3.51965	3.4272	3.38367	3.43483	3.41167
TXNDC5	5.68578	5.58731	5.63431	6.13739	5.82846	5.72033
ANKMY2	3.14447	3.18998	3.23501	3.44207	3.66403	3.64392
MED7	2.33348	2.25601	2.27397	2.47122	2.37418	2.47873
ACTR3C	1.93587	2.04624	2.2422	2.09369	2.10991	2.07779
RPS20	8.40675	8.44242	8.5156	8.14549	7.96198	7.63982
RP2	2.64439	2.53599	2.55965	2.41955	2.69495	2.53124
OR56B4	0	0	0	0	0	0.0369028
CMTR2	3.66408	3.73817	3.80195	3.76802	3.68448	3.6153
OXTR	0.525165	0.581845	0.552056	0.825206	0.994669	0.841959
TAOK1	3.66527	3.6474	3.52105	3.4066	3.53257	3.5234
NDP	0	0.0563754	0.0376366	0	0	0
MAP4K5	4.46712	4.42488	4.44511	4.81441	4.95589	4.84509
CCDC74B	1.22521	0.986883	1.27864	0.531107	0.284508	0.478977
PCSK9	2.31156	2.46743	2.43946	1.46649	1.00025	0.73045
LTC4S	0.649134	0.616389	0.381425	0.294957	0.300631	0
BRPF1	2.78011	2.7744	2.83504	2.93066	2.69439	2.81034
PSMD5	4.84193	4.7814	4.79072	4.60033	4.56676	4.52788
NewGene_10541	0.157764	0	0.0687024	0.42213	0.318837	0.35931
NewGene_10543	0	0.235399	0.227497	0	0	0
[truncated: 25,219 more rows]
