# Supplementary material for: Ferritinophagy mediates adaptive resistance to EGFR tyrosine kinase inhibitors in non-small cell lung cancer
Source: Nat Commun. 2024 May 17;15:4195. doi: 10.1038/s41467-024-48433-8 (PMC11101634; doi:10.1038/s41467-024-48433-8)
Supplement: Supplementary file 6 — Source data [file 41467_2024_48433_MOESM6_ESM.xlsx]

## Sheet: Fig. 1
	b												c
		DMSO					Osi							DMSO					Osi
	5	0.12	0.15	0.07	0.16	0.25	0.16	0.14	0.04	0.08	0.06		5	0.05	0.06	0.07	0.07	0.08	0.04	0.05	0.05	0.06	0.08
	10	0.19	0.23	0.15	0.27	0.42	0.03	0.13	0.02	0.07	0.07		10	0.14	0.14	0.14	0.09	0.12	0.03	0.04	0.03	0.05	0.07
	15	0.41	0.34	0.29	0.44	0.73	0.04	0.17	0.04	0.11	0.15		15	0.19	0.26	0.21	0.07	0.17	0.04	0.03	0.06	0.07	0.07
	20	0.43	0.57	0.48	0.75	1.05	0.12	0.24	0.09	0.19	0.26		20	0.27	0.42	0.34	0.25	0.32	0.07	0.07	0.08	0.09	0.11
	25	0.54	0.59	0.62	0.83	1.24	0.25	0.36	0.16	0.24	0.43		25	0.43	0.43	0.49	0.46	0.44	0.08	0.14	0.11	0.11	0.16
	30	0.92	0.78	0.74	1.13	1.43	0.24	0.53	0.19	0.36	0.64		30	0.36	0.59	0.62	0.44	0.57	0.05	0.18	0.14	0.19	0.26
	35	1.23	1.05	1.36	1.42	1.77	0.32	0.65	0.21	0.42	0.62		35	0.53	0.72	0.79	0.47	0.77	0.06	0.28	0.19	0.18	0.37
	40	1.54	1.64	1.72	1.73	1.92	0.52	0.84	0.26	0.72	0.94		40	0.62	0.93	0.85	0.64	0.81	0.08	0.22	0.23	0.27	0.48
													45	0.85	1.13	1.06	0.77	0.99	0.12	0.37	0.32	0.33	0.55
													50	0.92	1.14	1.32	0.94	1.34	0.19	0.52	0.31	0.48	0.73
	d
		H1975-DMSO					H1975-Osi					HCC827-DMSO					HCC827-Osi
	2		2	3	5	7	12	12	16	18	28	3	3	4	4	11	16	18	20	21	39
	4	4	7	6	7	6	17	9	16	11		6	9	9	11	4	10	12	15	17
	8	6	9	13	13	12						13	12	9	14	17	12	13
	16	15	15	9	10							14	18	18
	e left												e right
		DMSO					Osi							DMSO					Osi
	H1975	2.98	4.33	5.08	9.39	14.17	1.4	2.92	3.58	1.56	1.26		H1975	85	77	92	84	79	83	82	92	87	91	P=0.9005
	HCC827	4.32	3.21	4.78	7.44	8.54	0.78	2.24	2.43	1.22	0.86		HCC827	77	72	82	78	71	81	77	85	81	74	P=0.4813
	g
		H1975-DMSO									H1975-Osi									HCC827-DMSO									HCC827-Osi
	5	92	107	93	108	119	109	81	113	117	102	129	109	108	104	109	114	110	94	103	90	105	90	101	89	114	109	113	94	100	100	127	128	121	140	93	86
	10	215	258	220	238	240	233	243	221		65	55	79	103	63	82	76	73		215	199	138	135	171	128	128	186		45	36	34	93	36	126	67	92
	15	384	436	347	365	394	488	396			108	71	86	106	73	55	79			247	311	320	252	307	266	206			107	91	93	67	146	96	75
	20	724	534	597	675	693	761				116	78	134	157	129	72				544	425	345	470	448	499				170	164	212	101	144	73
	25	878	801	838	775	896	985				282	216	276	284	207	255				645	715	755	866	708	489				232	299	200	321	345	265
	30	946	1096	1023	905	1089					237	336	424	380	383					717	728	655	821	632					265	287	425	328	355
	35	1205	1290	1096	1270						435	386	297	486						1089	1166	933	1110						400	366	587	444
	40	1738	1701	1481	1523						532	610	571	741						1290	1339	1018	1518						484	691	524	523
		H1975-Osi vs H1975-DMSO P<0.0001																		HCC827-Osi vs HCC827-DMSO P<0.0001
	h
		H1975-DMSO				H1975-Osi				HCC827-DMSO				HCC827-Osi
	5	82.17	73.1	68.25	68.6	65.91	73.86	78.28	63.49	62.12	70.57	59.88	59.07	52.91	61.56	49.53	47.11
	12	77.34	76.69	67.75	77.58	14.74	14.77	13.39	8.29	54.76	57.93	66.55	50.78	16.59	9.26	12.74	7.09
	19	61.53	72.75	89.71	71.66	33.34	24.52	26.3	25.09	69.52	69.67	54.19	58.97	21.62	24.53	17.72	15.18
	26	64.1	72.35	80.26	73.46	29.37	25.86	38.72	36.88	56.45	75.92	44.67	62.75	25.91	28.06	27.01	37.86
	33	64.78	73.53	75.58	76.85	72.22	71.64	70.25	61.25	49.71	49.84	38.85	52.94	44.14	37.32	48.73	41.53
	40	58.8	75.35	57.08	62.48	61.93	69.67	82.48	82.52	51.71	58.02	50.45	54.34	56.53	62.3	54.37	56.95
		H1975-Osi vs H1975-DMSO P<0.0001								HCC827-Osi vs HCC827-DMSO P<0.0001
	Experiment -#1														Experiment -#2														Experiment -#3
	i p27K activity
		H1975-DMSO			H1975-Osi			HCC827-DMSO			HCC827-Osi					H1975-DMSO			H1975-Osi			HCC827-DMSO			HCC827-Osi					H1975-DMSO			H1975-Osi			HCC827-DMSO			HCC827-Osi
	1	1	0.97	0.95	1.05	0.99	0.89	1.08	1	1.09	0.95	0.99	1.15		1	0.94	0.99	1.03	1.03	1	0.96	1.06	1.01	1.01	1.21	1.08	1.05		1	0.96	0.98	1.02	1	0.92	1.11	1.13	0.74	1.02	0.98	1.12	1.16
	2	0.97	0.8	0.98	2.53	2.95	2.93	1.04	0.96	1.23	1.87	2.82	2.44		2	1.15	1.08	0.87	3.16	2.56	2.51	1.1	1.25	1.36	2.28	2.3	2.64		2	1.04	0.81	1	2.47	2.51	2.96	1.06	0.89	1.18	1.85	2.85	2.47
	3	1.07	0.73	0.99	3.4	3.72	3.43	0.91	0.84	0.86	3.04	2.58	2.65		3	1	0.96	0.89	3.7	4.05	3.75	0.97	1.47	1.07	3.22	3.36	3.33		3	1.01	0.8	1.02	3.37	3.73	3.44	0.89	0.85	3.03	2.59	2.7	1.77
	4	0.84	1.11	1.06	2.61	1.88	2.03	0.97	0.94	0.9	3.38	3.33	2.22		4	0.82	0.91	1.26	3.44	2.58	3.03	0.98	1.03	1.02	3.33	3.71	3.11		4	0.84	1.11	1.04	2.57	1.92	2.03	0.92	1.01	2.24	3.4	3.31	2.43
	5	0.97	1.08	0.95	1.59	1.71	1.59	0.84	1.01	1	2.59	1.21	2.04		5	0.82	0.96	0.9	2.33	2.49	2.45	0.98	0.84	1.07	1.61	1.89	2.88		5	0.98	1.11	1.11	2.48	0.98	1.64	1.61	0.9	1.08	2.53	1.18	2.07
	6	1.23	1.08	0.76	1.67	0.71	1.08	0.88	1	0.96	1.33	1.8	1.61		6	0.9	1.09	0.96	1.96	2.3	1.8	0.91	0.91	1.29	1.82	1.77	1.44		6	1.23	1.09	1.06	0.77	1.64	1.36	0.94	1.02	1.43	1.53	0.94	1.3
	7	0.88	1	0.96	1.29	1.19	1.15	0.99	1	0.91	1.51	1.05	1.49		7	0.68	0.95	0.99	1.52	1.03	1.61	0.86	1.04	1.06	1.17	0.62	1.28		7	0.84	1.03	0.98	1.29	1.18	1.17	0.98	1.06	0.92	1.45	1.07	1.51
	8	0.97	1.08	0.95	0.77	0.78	0.88	0.84	1.01	1	1.34	1.39	1.13		8	1.07	1.04	1.05	0.55	1.37	1.3	1.15	0.9	1.15	1.32	1.49	1.41		8	1.01	1.05	0.76	0.92	0.84	0.75	0.89	0.8	0.97	1.03	1.31	1.37
		H1975-Osi vs H1975-DMSO P<0.0001						HCC827-Osi vs HCC827-DMSO P<0.0001								H1975-Osi vs H1975-DMSO P<0.0001						HCC827-Osi vs HCC827-DMSO P<0.0001								H1975-Osi vs H1975-DMSO P<0.0001						HCC827-Osi vs HCC827-DMSO P<0.0001
	Experiment -#1														Experiment -#2														Experiment -#3
	i Spheroid size
		H1975-DMSO			H1975-Osi			HCC827-DMSO			HCC827-Osi					H1975-DMSO			H1975-Osi			HCC827-DMSO			HCC827-Osi					H1975-DMSO			H1975-Osi			HCC827-DMSO			HCC827-Osi
	1	18	18	20	19	17	21	17	16	17	14	17	15		1	19	17	21	22	21	24	11	21	16	21	17	14		1	22	19	23	25	18	25	17	13	13	16	17	14
	2	24	23	25	18	12	20	22	19	24	12	17	14		2	24	27	32	18	11	23	24	24	31	10	16	13		2	32	27	33	26	19	20	31	24	26	9	16	13
	3	32	31	30	17	14	21	26	25	31	11	17	14		3	32	38	24	21	9	23	29	22	38	17	20	14		3	30	31	34	22	16	24	28	25	31	13	20	14
	4	35	37	36	19	14	21	29	29	38	14	12	17		4	34	32	38	13	12	25	24	27	35	16	14	21		4	33	34	39	13	13	21	33	31	39	9	14	21
	5	42	46	42	24	22	28	34	36	45	22	19	22		5	40	51	51	21	29	30	38	33	49	27	23	21		5	40	52	49	23	22	25	30	29	43	27	23	21
	6	55	54	49	27	27	32	46	43	52	24	25	27		6	58	58	50	31	30	30	50	45	54	28	27	25		6	61	61	42	32	25	29	54	43	59	30	27	25
	7	61	62	57	36	34	37	54	50	61	28	32	35		7	69	71	60	37	36	45	47	53	70	22	36	39		7	62	65	53	38	32	36	47	56	63	26	36	39
	8	72	74	68	47	44	53	62	57	68	33	37	41		8	74	75	69	54	48	63	62	59	70	37	39	45		8	80	79	72	49	44	63	70	64	69	41	39	45
		H1975-Osi vs H1975-DMSO P<0.0001						HCC827-Osi vs HCC827-DMSO P<0.0001								H1975-Osi vs H1975-DMSO P<0.0001						HCC827-Osi vs HCC827-DMSO P<0.0001								H1975-Osi vs H1975-DMSO P<0.0001						HCC827-Osi vs HCC827-DMSO P<0.0001
	Experiment -#1								Experiment -#2								Experiment -#3
	j
		H1975-Osi			HCC827-Osi					H1975-Osi			HCC827-Osi					H1975-Osi			HCC827-Osi
	0	1	1	1	1	1	1		0	1	1	1	1	1	1		0	1	1	1	1	1	1
	24	0.11	0.09	0.11	0.12	0.17	0.19		24	0.15	0.07	0.13	0.13	0.15	0.17		24	0.13	0.08	0.12	0.11	0.16	0.18
	72	0.44	0.35	0.59	0.27	0.35	0.33		72	0.45	0.36	0.54	0.28	0.31	0.35		72	0.43	0.37	0.56	0.29	0.32	0.34
		H1975-Osi 72 h vs H1975-Osi 24 h P<0.001
		HCC827-Osi 72 h vs HCC827-Osi 24 h P=0.008
	Experiment -#1														Experiment -#2														Experiment -#3
	k
		H1975-DMSO			H1975-Osi			HCC827-DMSO			HCC827-Osi					H1975-DMSO			H1975-Osi			HCC827-DMSO			HCC827-Osi					H1975-DMSO			H1975-Osi			HCC827-DMSO			HCC827-Osi
	0	44.83	48.66	53.39	47.39	44.56	49.02	52.03	50.11	56.03	53.78	56.34	49.77		0	42.74	45.15	49.84	43.83	41	45.46	48.47	46.55	52.47	50.22	52.78	46.21		0	46.27	49.11	53.83	47.83	44	48.52	51.53	49.61	55.47	53.28	55.84	48.27
	24	50.11	47.55	49.04	78.89	72.56	84.03	54.11	49.86	55.66	85.35	88.54	82.06		24	46.55	43.99	45.48	74.33	68	79.47	49.55	45.3	51.1	81.79	84.98	78.5		24	53.55	50.99	52.54	77.35	71	82.51	53.61	48.86	54.6	84.31	87.5	81.06
	72	47.57	52.09	49.29	59.54	58.99	67.02	53.87	54.07	57.73	65.67	64.33	60.27		72	45.01	49.53	46.73	57.98	57.43	65.46	49.31	49.51	53.17	61.11	59.77	55.71		72	48.53	51.05	48.85	62	61.45	69.58	53.53	53.63	56.27	68.67	67.33	63.73
		H1975-Osi 72 h vs H1975-Osi 24 h P<0.001														H1975-Osi 72 h vs H1975-Osi 24 h P<0.001														H1975-Osi 72 h vs H1975-Osi 24 h P<0.001
		HCC827-Osi 72 h vs HCC827-Osi 24 h P<0.001														HCC827-Osi 72 h vs HCC827-Osi 24 h P<0.001														HCC827-Osi 72 h vs HCC827-Osi 24 h P<0.001
	Experiment -#1														Experiment -#2														Experiment -#3
	l
		H1975-DMSO			H1975-Osi			HCC827-DMSO			HCC827-Osi					H1975-DMSO			H1975-Osi			HCC827-DMSO			HCC827-Osi					H1975-DMSO			H1975-Osi			HCC827-DMSO			HCC827-Osi
	0	2.69	4.33	4.67	5.16	5.43	6.22	5.11	4.78	5.91	5.51	4.66	4.93		0	1.84	6.13	2.78	3.42	6.23	4.55	3.44	3.13	6.61	4.76	3.01	2.99		0	3.93	2.41	6.12	7.89	4.53	8.02	6.33	6.78	4.91	7.24	6.66	7.93
	24	3.99	5.32	6.25	29.49	24.77	27.11	5.52	3.22	7.06	33.71	37.44	28.57		24	5.19	6.92	4.01	31.24	22.83	29.08	7.12	5.87	4.17	36.21	34.72	31.29		24	2.19	4.32	9.25	26.62	27.77	24.18	3.72	4.29	9.86	30.89	40.22	25.68
	48	9.45	5.44	6.32	11.69	13.44	16.76	6.27	5.24	3.98	13.32	15.66	18.54		48	7.55	3.87	9.24	9.97	11.21	14.03	4.27	7.94	5.86	10.63	12.96	21.31		48	11.25	7.14	3.45	14.17	16.87	19.58	8.98	2.54	2.21	15.18	18.36	15.84
		H1975-Osi 72 h vs H1975-Osi 24 h P=0.002848						HCC827-Osi 72 h vs HCC827-Osi 24 h P=0.004298

## Sheet: Fig. 2
	e
		Parental												Adapted
	H1975	19.68	21.63	19.67	14.44	20.3	17.08	17.25	14.87	16.87	17.65	14.54	15.22	21.38	27.22	28.53	23.32	27.86	26.15	26.62	31.55	23.99	24.04	31.22	27.05
	HCC827	11.4	13.24	11.43	13.42	17.78	14.88	16.29	14.12	14.25	13.22	13.98	14.17	16.19	20.64	21.89	24.13	16.48	20.75	25.89	19.13	15.92	19.22	21.32	20.08
	Experiment -#1										Experiment -#2										Experiment -#3
	f
		Parental				Adapted						Parental				Adapted						Parental				Adapted
	H1975	1	1.14	1.25	0.79	1.67	1.25	1.84	1.65		H1975	1	1.09	1.3	0.85	1.52	1.2	1.91	1.55		H1975	1	1.05	1.27	0.81	1.47	1.15	1.95	1.6
	HCC827	1	0.96	1.04	1.14	1.54	1.76	1.46	1.76		HCC827	1	1.02	1.14	1.04	1.39	1.66	1.56	1.61		HCC827	1	1.08	1.09	1.09	1.44	1.71	1.51	1.56
	Experiment -#1																				Experiment -#2																				Experiment -#3
	g																																								g
		Parental									Adapted											Parental									Adapted											Parental
	H1975	1	1.14989	1.15656	1.07431	0.935848	0.969509	1.23295	0.93587	1.07072	2.37	2	1.91	1.96	2.36	2.38	2.5	2.03	3.13		H1975	1	1.12989	1.17656	1.09431	0.945848	0.989509	1.21295	0.95587	1.09072	2.35	2.02	1.93	1.98	2.34	2.4	2.48	2.05	3.11		H1975	1	1.13989	1.13656	1.05431	0.925848	0.959509	1.25295	0.91587
	HCC827	1	0.877112	1.10183	1.03683	1.11716	1.02231	1.15017	1.16667	1.0406	1.37	1.61	2.17	1.63	2.32	2.06	1.78	1.48	1.83		HCC827	1	0.897112	1.12183	1.05683	1.10716	1.04231	1.17017	1.18667	1.0606	1.39	1.63	2.19	1.65	2.3	2.08	1.78	1.5	1.85		HCC827	1	0.857112	1.08183	1.01683	1.13716	1.01231	1.13017	1.14667
	Experiment -#1																				Experiment -#2																				Experiment -#3
	h																																								h
		Parental									Adapted											Parental									Adapted											Parental
	H1975	1	1.26	0.95	1.08	1.02	0.97	0.8	0.93	1.15	3.54	3.48	2.26	3.36	4.52	3.66	2.33	3.31	2.5		H1975	1	1.22	0.97	1.1	1	0.97	0.82	0.97	1.13	3.44	3.5	2.24	3.38	4.42	3.68	2.31	3.29	2.52		H1975	1	1.24	0.92	1.07	1.04	0.99	0.78	0.91
	HCC827	1	1.19	1.07	1.13	1.04	1.05	1.41	1.01	0.93	3.25	2.11	3.96	4.18	2.23	2.26	4.39	2.58	3.24		HCC827	1	1.11	1.08	1.05	1.02	1.07	1.43	0.97	0.93	3.27	2.13	3.98	4.1	2.25	2.28	4.37	2.6	3.22		HCC827	1	1.15	1.11	1.12	1.06	1.03	1.39	1.03
	Experiment -#1														Experiment -#2														Experiment -#3
	j
		H1975-Parental			H1975-Adapted			HCC827-Parental			HCC827-Adapted					H1975-Parental			H1975-Adapted			HCC827-Parental			HCC827-Adapted					H1975-Parental			H1975-Adapted			HCC827-Parental			HCC827-Adapted
	0	98.3684	101.368	95.8312	140.923	123.2	110.334	86.0623	89.1058	86.4993	123.584	134.567	113.806		0	99.27	102.86	91.69	137.99	125.3	112.31	88.84	91.2	83.51	125.13	131.91	115.92		0	97.73	103.14	93.26	143.02	121.19	113.27	83.69	85.12	90.48	126.54	132.45	116.81
	10	92.2483	95.7253	90.1393	124.11	111.351	116.296	75.0468	79.8085	87.2037	115.485	130.289	107.719		10	95.18	89.15	87.64	126.45	116.21	120.95	77.94	84.39	89.59	117.63	132.16	107.27		10	94.12	97.35	88.06	126.67	113.4	118.92	77.89	81.56	89.2	117.48	128.29	109.02
	20	85.387	87.7915	85.7068	133.557	122.26	115.516	99.4058	81.0509	85.137	112.261	119.455	100.764		20	88.31	93.48	80.05	129.12	128.06	119.19	104.17	85.96	81.28	110.17	124.39	97.46		20	87.89	89.56	87.41	135.51	124.76	117.82	101.38	88.05	87.12	114.34	115.9	102.76
	30	19.0552	19.9178	19.3771	43.1334	58.3929	44.9263	15.8187	17.6574	18.7418	30.9588	32.0415	29.2076		30	22.01	13.86	15.97	45.07	61.9	48.81	12.23	19.27	20.03	29.77	28.05	24.74		30	22.05	24.86	21.39	40.16	56.42	46.83	18.01	19.75	20.69	33.9	30.03	31.15
	40	19.5673	19.7736	19.7493	55.5422	46.859	58.1915	17.0522	18.1739	19.7409	31.0816	32.8068	29.3787		40	18.67	18.54	17.05	50.86	43.79	55.13	19.86	16.18	21.66	37.07	29.34	35.68		40	20.57	17.83	21.7	57.5	48.79	54.22	19.98	20.12	25.54	29.07	30.91	27.42
	50	20.269	21.2068	20.7224	53.052	66.6909	60.6579	19.7667	19.9132	20.8436	32.1486	33.194	30.5517		50	26.34	27.12	16.28	47.34	70.48	55.38	21.99	23.81	17.96	38.02	31.89	34.59		50	19.28	21.93	18.74	50.07	64.73	62.65	21.7	25.88	22.85	35.06	35.98	33.59
	60	175.288	183.482	177.413	290.321	307.125	299.16	143.133	158.393	144.926	259.33	242.522	233.41		60	172.56	190.64	184.87	286.87	309.45	305.08	145.5	160.84	149.98	264.74	247.29	240.67		60	178.29	181.47	179.35	292.18	303.22	297.06	145.11	160.38	147.92	261.29	244.78	239.37
	70	188.561	196.727	188.64	314.153	331.943	307.554	155.542	146.859	158.191	271.996	253.427	238.044		70	190.78	204.34	193.27	316.96	323.59	313.57	149.47	156.81	151.19	268.99	245.68	230.22		70	186.56	198.64	190.88	317.09	334.77	309.99	157.44	152.8	155.13	273.92	257.36	236.98
	80	189.99	202.648	192.507	312.711	336.823	317.559	153.052	166.691	160.658	271.144	256.255	241.435		80	185.23	208.72	198.03	317.65	344.77	321.89	158.16	174.79	168.54	265.89	252.32	246.39		80	191.98	204.55	190.51	308.71	338.9	319.61	150.07	168.69	162.75	275.14	258.19	243.49
	90	7.59743	7.8619	9.68476	10.993	11.1763	11.9668	7.04041	5.75624	7.80923	9.91164	10.8352	9.93527		90	9.12	5.33	7.79	13.08	7.88	10.43	2.36	3.48	5.07	7.34	11.48	6.38		90	6	5.96	12.38	12.95	12.09	13.97	8.03	6.71	10.82	7.91	11.83	10.9
	100	7.0806	7.19085	7.7798	11.8683	11.1466	10.9157	6.88063	6.0506	6.97083	9.30625	10.5518	9.29884		100	3.77	2.84	9.68	11.37	17.14	14.92	8.13	1.62	9.79	10.87	15.74	12.33		100	8.1	6.19	6.02	10.87	12.14	11.9	5.93	7.05	8.97	10.3	9.55	10.25
	110	7.18406	7.68496	7.3235	11.8045	11.4405	10.216	6.74649	5.98296	6.33252	9.44197	10.7072	9.1636		110	1.41	5.67	3.94	13.12	9.98	3.1	0.5	4.55	4.63	5.82	11.02	2.15		110	9.18	10.68	9.33	13.8	13.43	11.2	4.75	4.02	7.34	12.46	8.71	11.16
	Experiment -#1																					Experiment -#2																				Experiment -#3
	k
		Parental									Adapted												Parental									Adapted											Parental
	H1975	98.3684	101.368	95.8312	92.2483	95.7253	90.1393	85.387	87.7915	85.7068	140.923	123.2	110.334	124.11	111.351	116.296	133.557	122.26	115.516			H1975	99.27	102.86	91.69	95.18	89.15	87.64	88.31	93.48	80.05	137.99	125.3	112.31	126.45	116.21	120.95	129.12	128.06	119.19		H1975	97.73	103.14	93.26	94.12	97.35	88.06	87.89
	HCC827	86.0623	89.1058	86.4993	75.0468	79.8085	87.2037	99.4058	81.0509	85.137	123.584	134.567	113.806	115.485	130.289	107.719	112.261	119.455	100.764			HCC827	88.84	91.2	83.51	77.94	84.39	89.59	104.17	85.96	81.28	125.13	131.91	115.92	117.63	132.16	107.27	110.17	124.39	97.46		HCC827	83.69	85.12	90.48	77.89	81.56	89.2	101.38
	Experiment -#1																					Experiment -#2																				Experiment -#3
	l
		Parental									Adapted												Parental									Adapted											Parental
	H1975	175.288	183.482	177.413	188.561	196.727	188.64	189.99	202.648	192.507	290.321	307.125	299.16	314.153	331.943	307.554	312.711	336.823	317.559			H1975	172.56	190.64	184.87	190.78	204.34	193.27	185.23	208.72	198.03	286.87	309.45	305.08	316.96	323.59	313.57	317.65	344.77	321.89		H1975	178.29	181.47	179.35	186.56	198.64	190.88	191.98
	HCC827	143.133	158.393	144.926	155.542	146.859	158.191	153.052	166.691	160.658	259.33	242.522	233.41	271.996	253.427	238.044	271.144	256.255	241.435			HCC827	145.5	160.84	149.98	149.47	156.81	151.19	158.16	174.79	168.54	264.74	247.29	240.67	268.99	245.68	230.22	265.89	252.32	246.39		HCC827	145.11	160.38	147.92	157.44	152.8	155.13	150.07
	Experiment -#1								Experiment -#2								Experiment -#3
	m								m								m
		GLC-			GLC+					GLC-			GLC+					GLC-			GLC+
	H1975-P	19.6602	16.2194	17.0768	45.6927	40.472	54.3771		H1975-P	21.32	19.45	20.04	47.88	42.37	52.18		H1975-P	22.32	19.92	20.78	49.36	44.14	58.05
	H1975-A	13.0785	14.3416	15.4043	41.3273	47.4567	31.5519		H1975-A	15.08	12.35	11.8	39.29	43.56	29.55		H1975-A	16	17.26	18.32	44.25	50.38	34.47
	HCC827-P	17.8073	15.1288	18.0189	37.67	34.9582	39.5566		HCC827-P	19.01	17.12	20.98	39.67	38.94	37.51		HCC827-P	21.48	18.8	21.69	41.34	38.63	42.23
	H1975-A	19.5821	14.4289	12.5537	38.7424	34.2518	34.5158		H1975-A	17.58	16.42	14.59	34.76	30.25	38.21		H1975-A	22.25	17.1	15.22	42.41	37.92	37.19
	Experiment -#1							Experiment -#2								Experiment -#3
	n							n								n
		ECAR		OCR					ECAR		OCR						ECAR		OCR
		Mean	SD						Mean	SD							Mean	SD
	H1975-P	46.8473	5.73517	92.2483	95.7253	90.1393		H1975-P	49.15	3.74	95.18	89.15	87.64			H1975-P	44.84	7.73	94.12	97.35	88.06
	H1975-A	40.112	6.54974	124.11	111.351	116.296		H1975-A	37.11	9.55	126.45	116.21	120.95			H1975-A	43.11	3.54	126.67	113.4	118.92
	HCC827-P	37.3949	1.88732	75.0468	79.8085	87.2037		HCC827-P	34.4	4.88	77.94	84.39	89.59			HCC827-P	39.39	1.89	77.89	81.56	89.2
	HCC827-A	35.8367	2.0575	115.485	130.289	107.719		HCC827-A	33.84	4.05	117.63	132.16	107.27			HCC827-A	38.83	3.05	117.48	128.29	109.02
	H1975-P	92.3713	5.86348	188.561	196.727	188.64		H1975-P	95.37	3.86	190.78	204.34	193.27			H1975-P	89.37	8.86	186.56	198.64	190.88
	H1975-A	71.7167	3.02607	314.153	331.943	307.554		H1975-A	74.71	6.02	316.96	323.59	313.57			H1975-A	69.71	4.02	317.09	334.77	309.99
	HCC827-P	79.3748	6.96898	155.542	146.859	158.191		HCC827-P	76.37	9.96	149.47	156.81	151.19			HCC827-P	82.37	3.96	157.44	152.8	155.13
	HCC827-A	57.3979	2.36744	271.996	253.427	238.044		HCC827-A	54.39	5.36	268.99	245.68	230.22			HCC827-A	60.39	1.37	273.92	257.36	236.98
	Experiment -#1																			Experiment -#2																			Experiment -#3
	o
		0			0.01			0.05			0.1			0.5							0			0.01			0.05			0.1			0.5							0			0.01			0.05			0.1
	H1975-P	1	1.11	0.94	0.84	0.79	0.88	0.65	0.63	0.75	0.63	0.57	0.64	0.56	0.53	0.61				H1975-P	1	1.09	0.96	0.89	0.81	0.92	0.67	0.68	0.79	0.68	0.6	0.69	0.59	0.58	0.63				H1975-P	1	1.3	1.2	0.92	0.76	0.88	0.5	0.42	0.48	0.43
	H1975-A	0.57	0.62	0.65	0.27	0.24	0.26	0.17	0.14	0.07	0.02	0.01	0.04	0.03	0.05	0.01				H1975-A	0.62	0.67	0.7	0.32	0.29	0.31	0.22	0.18	0.12	0.06	0.05	0.08	0.07	0.09	0.05				H1975-A	0.4	0.57	0.45	0.18	0.18	0.05	0.11	0.11	0.3	0.09
	HCC827-P	1	1.06	0.96	0.89	0.91	0.75	0.76	0.81	0.63	0.54	0.52	0.45	0.43	0.32	0.41				HCC827-P	1	1.02	0.99	0.94	0.96	0.8	0.81	0.86	0.68	0.59	0.57	0.5	0.48	0.37	0.46				HCC827-P	1	0.74	0.67	0.64	0.66	0.91	0.51	1.16	0.51	0.85
	HCC827-A	0.61	0.54	0.57	0.44	0.35	0.38	0.34	0.23	0.27	0.03	0.02	0.02	0	0.01	0.02				HCC827-A	0.66	0.59	0.62	0.49	0.4	0.43	0.39	0.28	0.32	0.08	0.07	0.07	0.05	0.06	0.07				HCC827-A	0.96	0.89	0.89	0.79	0.1	0.13	0.09	0.58	0.62	0.38
	Experiment -#1																			Experiment -#2																			Experiment -#3
	P
		0			0.05			0.1			0.5			1							0			0.05			0.1			0.5			1							0			0.05			0.1			0.5
	H1975-P	1	1.04	0.87	0.78	0.82	0.72	0.59	0.63	0.7	0.48	0.55	0.61	0.43	0.32	0.41				H1975-P	0.71	1.21	1.03	0.95	0.92	0.52	0.83	0.95	0.57	0.52	0.95	0.7	0.61	0.53	0.76				H1975-P	1.1	0.77	0.65	0.57	0.45	0.58	0.43	0.45	0.62	0.83
	H1975-A	0.47	0.55	0.59	0.31	0.29	0.27	0.12	0.17	0.19	0.16	0.14	0.11	0.02	0.01	0.02				H1975-A	0.7	0.92	0.88	0.57	0.52	0.42	0.39	0.39	0.35	0.3	0.2	0.06	0.28	0.12	0.05				H1975-A	0.44	0.35	0.4	0.27	0.22	0.09	0.25	0.12	0.22	0.17
	HCC827-P	1	1.03	0.95	0.89	0.91	0.83	0.81	0.79	0.77	0.74	0.69	0.72	0.58	0.65	0.63				HCC827-P	1.34	1.14	1.24	1.16	1.2	0.92	0.95	0.99	1.01	0.96	1	0.99	0.74	0.89	0.94				HCC827-P	1.22	1.28	1.01	1.07	0.96	0.84	0.73	0.8	0.7	0.66
	HCC827-A	0.63	0.62	0.59	0.43	0.36	0.32	0.23	0.27	0.24	0.11	0.09	0.08	0.01	0.02	0				HCC827-A	0.74	0.98	0.85	0.56	0.5	0.47	0.35	0.42	0.45	0.25	0.26	0.29	0.17	0.14	0.03				HCC827-A	0.34	0.58	0.53	0.37	0.37	0.26	0.12	0.15	0.28	0.06
[truncated: 11 more columns]

## Sheet: Fig. 3
	Experiment -#1											Experiment -#2											Experiment -#3
	f
		0 hrs			24 hrs			72 hrs					0 hrs			24 hrs			72 hrs					0 hrs			24 hrs			72 hrs
	1975	1	1.043	1.123	3.546	3.212	2.779	5.654	7.321	6.772		1975	1	1.87	0.9	3.2	2.5	2.4	5	6.95	6.2		1975	1	0.7	1.75	4.1	2.84	3.2	6.28	8	7.4
	HCC827	1	1.12	0.932	2.754	3.211	4.121	7.993	8.032	8.112		HCC827	1	1.7	0.8	2.9	3.8	4.5	7.5	7.7	7.8		HCC827	1	1.02	0.56	2.38	3	3.75	8.36	8.4	8.75
	h
		Parental												Adapted
	H1975	5	1	9	8	12	9	7	3	6	13	10	1	14	19	11	34	25	26	4	13	19	8	32	9	H1975-Adapted vs H1975-Parental P<0.001
	HCC827	4	6	3	4	7	2	3	5	7	2	4	3	18	25	17	22	12	20	26	24	24	18	10	26	HCC827-Adapted vs HCC827-Parental P<0.001
	i
		Parental												Adapted
	H1975	1.43	0.62	1.32	2.09	2.05	1.63	0.93	1.58	2.2	0.83	2.02	1.71	21.97	35.15	46.93	27.42	24.83	11.25	36.26	23.09	26.48	42.03	30.95	61.19	H1975-Adapted vs H1975-Parental P<0.001
	HCC827	1.92	1.88	1.63	2.02	2.25	1.91	1.13	1.47	1.88	1.66	1.14	0.88	24.5	40.02	26.38	28.81	52.33	53.23	20.33	19.21	40.11	43.03	19.11	36.49	HCC827-Adapted vs HCC827-Parental P<0.001
																											·
	Experiment -#1																		Experiment -#2																		Experiment -#3
	m
		0			0.1			1			10			100						0			0.1			1			10			100						0			0.1			1			10
	H1975-P	1	1.05	0.89	0.97	1.03	0.92	0.94	0.89	0.88	0.79	0.82	0.74	0.72	0.69	0.74			H1975-P	1	1.1	0.92	1.02	1.08	0.97	0.99	0.94	0.93	0.84	0.87	0.79	0.77	0.74	0.79			H1975-P	1	1.15	0.95	1.1	1.13	0.95	1.2	0.99	0.98	0.89	0.92	0.84
	H1975-A	0.85	0.64	0.72	0.32	0.35	0.25	0.11	0.09	0.15	0.01	0.02	0.01	0.01	0.01	0.01			H1975-A	0.88	0.67	0.75	0.35	0.38	0.28	0.14	0.12	0.18	0.04	0.05	0.04	0.04	0.04	0.04			H1975-A	0.9	0.69	0.78	0.37	0.4	0.3	0.17	0.15	0.21	0.06	0.07	0.06
	HCC827-P	1	1.04	0.96	0.95	0.86	0.84	0.82	0.77	0.74	0.76	0.72	0.69	0.53	0.47	0.59			HCC827-P	1	1.09	1.01	1	0.91	0.89	0.87	0.82	0.79	0.81	0.77	0.74	0.58	0.52	0.64			HCC827-P	1	1.14	1.06	1.05	0.96	0.94	0.92	0.87	0.84	0.86	0.82	0.79
	HCC827-A	0.78	0.57	0.64	0.23	0.18	0.31	0.11	0.16	0.08	0.02	0.01	0.03	0.01	0.02	0.01			HCC827-A	0.83	0.62	0.69	0.28	0.23	0.36	0.16	0.21	0.13	0.07	0.06	0.08	0.06	0.07	0.06			HCC827-A	0.88	0.67	0.74	0.33	0.28	0.41	0.21	0.26	0.18	0.12	0.11	0.13
																			Experiment -#2
	Experiment -#1																																				Experiment -#3
	n
		0			0.01			0.1			1			10						0			0.01			0.1			1			10						0			0.01			0.1			1
	H1975-P	1	1.11	0.92	0.96	0.89	0.91	0.84	0.77	0.75	0.64	0.59	0.62	0.54	0.52	0.48			H1975-P	1	1.16	0.97	1.01	0.94	0.96	0.89	0.82	0.8	0.69	0.64	0.67	0.59	0.57	0.53			H1975-P	1	1.21	1.02	1.06	0.99	1.01	0.94	0.87	0.85	0.74	0.69	0.72
	H1975-A	0.47	0.49	0.58	0.31	0.27	0.21	0.11	0.13	0.16	0.03	0.04	0.02	0.02	0.01	0.01			H1975-A	0.52	0.54	0.63	0.36	0.32	0.26	0.16	0.18	0.21	0.08	0.09	0.07	0.07	0.06	0.06			H1975-A	0.57	0.59	0.68	0.41	0.37	0.31	0.21	0.23	0.26	0.13	0.14	0.12
	HCC827-P	1	1.06	0.95	0.87	0.84	0.81	0.18	0.78	0.85	0.84	0.77	0.75	0.67	0.62	0.58			HCC827-P	1	1.11	1	0.92	0.89	0.86	0.23	0.83	0.9	0.89	0.82	0.8	0.72	0.67	0.63			HCC827-P	1	1.21	1.1	1.02	0.99	0.96	0.28	0.88	0.95	0.94	0.87	0.85
	HCC827-A	0.67	0.76	0.63	0.43	0.36	0.41	0.21	0.18	0.19	0.14	0.17	0.09	0.02	0.01	0.02			HCC827-A	0.72	0.81	0.68	0.48	0.41	0.46	0.26	0.23	0.24	0.19	0.22	0.14	0.07	0.06	0.07			HCC827-A	0.77	0.86	0.73	0.53	0.46	0.51	0.31	0.28	0.29	0.24	0.27	0.19
[truncated: 3 more columns]

## Sheet: Fig. 4
	Experiment -#1														Experiment -#2														Experiment -#3
	c left
		H1975 sg-ctrl			H1975 sg-#1			HCC827 sg-ctrl			HCC827 sg-#1					H1975 sg-ctrl			H1975 sg-#1			HCC827 sg-ctrl			HCC827 sg-#1					H1975 sg-ctrl			H1975 sg-#1			HCC827 sg-ctrl			HCC827 sg-#1
	0	1	1.12	0.87	0.72	1.24	1.43	1	1.14	1.23	0.96	1.13	1.05		0	1	1.07	0.88	0.77	1.21	1.4	1.01	1.1	1.2	0.99	1.12	1.02		0	1	1.15	0.85	0.7	1.26	1.42	1.04	1.16	1.21	0.94	1.15	1.04
	24	0.31	0.43	0.27	1.43	1.35	1.77	0.54	0.47	0.39	1.21	1.27	1.35		24	0.33	0.45	0.29	1.41	1.33	1.76	0.51	0.45	0.42	1.23	1.29	1.33		24	1	0.42	0.28	1.42	1.36	1.76	0.53	0.48	0.37	1.2	1.28	1.36
	72	0.06	0.11	0.13	1.78	1.46	1.47	0.14	0.17	0.12	1.54	1.36	1.76		72	0.09	0.14	0.15	1.75	1.47	1.44	0.18	0.19	0.15	1.56	1.39	1.72		72	1	0.13	0.14	1.79	1.47	1.46	0.13	0.16	0.11	1.55	1.37	1.75
	Experiment -#1														Experiment -#2														Experiment -#3
	c right
		H1975 sg-ctrl			H1975 sg-#1			HCC827 sg-ctrl			HCC827 sg-#1					H1975 sg-ctrl			H1975 sg-#1			HCC827 sg-ctrl			HCC827 sg-#1					H1975 sg-ctrl			H1975 sg-#1			HCC827 sg-ctrl			HCC827 sg-#1
	0	1	1.12	1.04	1.54	1.2	0.87	1	1.15	1.06	0.95	1.13	1.07		0	1	1.1	1.01	1.51	1.22	0.89	1.02	1.17	1.07	0.98	1.15	1.08		0	1	1.11	1.05	1.55	1.21	0.86	1.01	1.14	1.04	0.96	1.14	1.08
	24	2.81	2.45	3.17	1.44	1.23	0.95	2.21	2.05	1.96	1.12	1.04	0.78		24	2.83	2.47	3.15	1.46	1.25	0.97	2.18	2.08	1.98	1.14	1.05	0.81		24	2.8	2.47	3.16	1.43	1.24	0.94	2.19	2.06	1.95	1.11	1.05	0.77
	72	5.28	4.89	3.97	1.26	0.86	1.02	3.04	3.12	3.47	0.76	0.65	0.95		72	5.23	4.91	4	1.28	0.89	1	3.01	3.08	3.44	0.79	0.68	0.98		72	5.27	4.88	3.98	1.25	0.85	1.03	3.03	3.11	3.46	0.75	0.64	0.96
	d
		sg-ctrl												sg-#1												sg-#2
	H1975	15.87	20.4	19.57	23.6	22.26	18.83	16.28	24.84	27.86	28.39	13.78	22.25	1.07	1.03	1.13	1.28	1.07	1.08	1.06	0.93	0.96	0.9	0.97	1.14	0.82	1.18	1.22	0.9	0.93	1.1	1.05	1.01	1.19	1.04	1.24	1.05
	HCC827	19.59	21.39	25.37	30.3	29.67	34.72	26.3	16.18	24.52	20.44	27.83	26.8	0.68	0.92	0.76	1.06	0.8	0.9	0.89	1.23	0.97	0.83	0.75	0.94	0.96	0.65	1.22	0.68	0.93	0.86	0.86	0.89	0.8	0.95	0.91	1.13
														H1975-sg-#1 vs H1975-sg-ctrl P<0.0001												H1975-sg-#2 vs H1975-sg-ctrl P<0.0001
														HCC827-sg-#1 vs HCC827-sg-ctrl P<0.0001												HCC827-sg-#2 vs HCC827-sg-ctrl P<0.0001
	e
		sg-ctrl									sg-#1									sg-#2
	H1975	28	18	26	28	16	12	20	20	23	4	2	4	4	1	3	3	4	1	1	1	0	5	2	3	1	3	3
	HCC827	12	15	7	18	20	10	16	25	17	1	3	3	2	6	1	7	5	2	4	4	4	5	6	6	4	4	4
											H1975-sg-#1 vs H1975-sg-ctrl P<0.0001									H1975-sg-#2 vs H1975-sg-ctrl P<0.0001
											HCC827-sg-#1 vs HCC827-sg-ctrl P<0.0001									HCC827-sg-#2 vs HCC827-sg-ctrl P<0.0001
	j
		sg-ctrl			sg-#1			sg-#2								sg-ctrl			sg-#1			sg-#2								sg-ctrl			sg-#1			sg-#2
	Base-line	1	0.91	1.07	0.94	1.12	0.87	1.25	1.12	0.93					Base-line	0.95	0.88	1.02	0.88	1.1	0.81	1.2	1.1	0.9					Base-line	0.96	0.89	1.03	0.93	1.11	0.86	1.22	1.11	0.92
	Osi-72	4.11	3.25	2.83	2.76	2.68	2.94	3.84	3.24	2.97					Osi-72	4.12	3.22	2.8	2.74	2.67	2.9	3.83	3.21	2.94					Osi-72	4.1	3.23	2.82	2.75	2.69	2.93	3.82	3.23	2.96
	Base-line	1	0.95	0.89	1.25	1.05	1.08	1.13	1.06	0.89					Base-line	0.97	0.92	0.86	1.23	1.02	1.05	1.1	1.03	0.86					Base-line	0.99	0.93	0.88	1.24	1.04	1.07	1.12	1.05	0.88
	Osi-72	2.65	2.76	2.47	2.56	2.85	3.02	2.57	2.45	2.96					Osi-72	2.64	2.73	2.44	2.53	2.82	2.98	2.54	2.42	2.93					Osi-72	2.66	2.77	2.48	2.57	2.83	3.01	2.56	2.46	2.95
	k
		sg-ctrl			sg-#1			sg-#2								sg-ctrl			sg-#1			sg-#2								sg-ctrl			sg-#1			sg-#2
	Base-line	1	0.9	1	0.64	0.72	0.66	0.85	0.98	0.89	Baseline: H1975-sg-#1 vs H1975-sg-ctrl P=0.002038				Base-line	1	0.87	0.97	0.61	0.69	0.63	0.82	0.95	0.86					Base-line	1	0.91	0.99	0.65	0.71	0.65	0.84	0.97	0.88
	Osi-72	3.21	2.76	2.79	1.32	0.78	1.05	0.78	0.92	0.69					Osi-72	3.18	2.73	2.76	1.29	0.75	1.02	0.75	0.89	0.66					Osi-72	3.2	2.75	2.78	1.31	0.77	1.04	0.76	0.91	0.68
	Base-line	1	1.07	0.94	0.76	0.84	0.79	0.69	0.84	0.74	Baseline: HCC827-sg-#1 vs HCC827-sg-ctrl P=0.009494				Base-line	1	1.04	0.91	0.73	0.81	0.76	0.66	0.81	0.71					Base-line	1	1.06	0.93	0.77	0.83	0.78	0.68	0.83	0.73
	Osi-72	2.96	2.68	3.05	0.89	1.13	1.04	0.89	1.03	0.85	Baseline: HCC827-sg-#2 vs HCC827-sg-ctrl P=0.013072				Osi-72	2.93	2.65	3.02	0.86	1.1	1.01	0.86	1	0.82					Osi-72	2.95	2.67	3.04	0.88	1.12	1.03	0.88	1.02	0.84
	l
		sg-ctrl			sg-#1			sg-#2								sg-ctrl			sg-#1			sg-#2								sg-ctrl			sg-#1			sg-#2
	Base-line	1	1.1	1.02	1.11	0.91	0.9	1	1	0.86					Base-line	1	1.07	1.01	1.08	0.88	0.87	0.97	0.97	0.85					Base-line	1	1.09	1	1.1	0.92	0.88	0.99	0.99	0.87
	Osi-72	3.11	3.42	2.77	2.75	2.87	3.02	2.98	2.45	3.12					Osi-72	3.08	3.39	2.74	2.72	2.84	2.99	2.95	2.42	3.09					Osi-72	3.12	3.41	2.76	2.74	2.86	3	2.97	2.44	3.1
	Base-line	1	1.26	0.97	1.02	1.1	0.89	1.06	1.23	1.14					Base-line	1	1.23	0.95	1	1.07	0.86	1.03	1.2	1.11					Base-line	1	1.25	0.96	1.01	1.09	0.88	1.05	1.22	1.12
	Osi-72	1.98	2.25	2.76	1.77	1.98	2.35	2.05	2.33	2.72					Osi-72	1.97	2.22	2.73	1.74	1.95	2.32	2.02	2.3	2.69					Osi-72	1.99	2.24	2.75	1.76	1.97	2.34	2.04	2.32	2.7
	m
		sg-ctrl			sg-#1			sg-#2								sg-ctrl			sg-#1			sg-#2								sg-ctrl			sg-#1			sg-#2
	Base-line	1	1.34	1.13	1	0.81	0.97	1.18	1.25	0.96					Base-line	1	1.31	1.1	0.97	0.79	0.94	1.15	1.22	0.95					Base-line	1	1.33	1.12	0.99	0.82	0.96	1.17	1.24	0.97
	Osi-72	3.45	2.73	2.76	3.34	3.65	3.32	2.65	2.43	2.95					Osi-72	3.42	2.7	2.73	3.31	3.62	3.29	2.62	2.4	2.92					Osi-72	3.44	2.72	2.75	3.33	3.63	3.31	2.63	2.42	2.93
	Base-line	1	1.29	0.97	1.15	1.18	1.26	0.93	1.13	0.94					Base-line	1	1.26	0.94	1.12	1.15	1.23	0.9	1.1	0.93					Base-line	1	1.28	0.96	1.14	1.17	1.25	0.92	1.12	0.95
	Osi-72	3.21	2.67	2.86	3.11	2.85	3.04	2.99	2.86	3.14					Osi-72	3.18	2.64	2.83	3.08	2.82	3.01	2.96	2.83	3.11					Osi-72	3.22	2.66	2.85	3.1	2.84	3.03	2.98	2.85	3.13
	n
		sg-ctrl			sg-#1			sg-#2								sg-ctrl			sg-#1			sg-#2								sg-ctrl			sg-#1			sg-#2
	Base-line	1	1.07	0.76	1.16	0.99	0.94	1.01	1.08	1.14					Base-line	1	1.04	0.75	1.13	0.96	0.91	0.98	1.05	1.11					Base-line	1	1.06	0.77	1.15	0.98	0.93	1	1.07	1.13
	Osi-72	2.86	2.54	2.97	2.54	2.25	2.45	2.76	3.05	2.47					Osi-72	2.83	2.51	2.94	2.51	2.22	2.42	2.73	3.02	2.44					Osi-72	2.85	2.53	2.96	2.53	2.24	2.44	2.75	3.04	2.46
	Base-line	1	1.19	0.94	1.19	1.09	1.07	1.02	0.86	1.25					Base-line	1	1.16	0.92	1.16	1.06	1.04	0.99	0.83	1.22					Base-line	1	1.18	0.93	1.18	1.08	1.06	1.01	0.85	1.23
	Osi-72	2.67	2.92	3.21	3.32	2.79	3.03	2.86	3.04	2.79					Osi-72	2.64	2.89	3.18	3.29	2.76	3	2.83	3.01	2.76					Osi-72	2.66	2.91	3.2	3.31	2.78	3.02	2.85	3.03	2.78

## Sheet: Fig. 5
			Experiment -#1																				Experiment -#2											Experiment -#3
	b										Baseline: H1975-sg-#1 vs H1975-sg-ctrl P=0.005448
		sg-ctrl			sg-#1			sg-#2			Osi-72: H1975-sg-#1 vs H1975-sg-ctrl P=0.007218												sg-ctrl			sg-#1			sg-#2					sg-ctrl			sg-#1			sg-#2
	Base-line	1	0.94	0.91	0.45	0.39	0.65	0.45	0.34	0.68	Baseline: HCC827-sg-#1 vs HCC827-sg-ctrl P=0.012610											Base-line	1	1.34	1.57	0.31	0.7	0.56	0.38	0.35	0.8		Base-line	1	0.63	0.83	0.37	0.69	0.56	0.37	1.05	0.06
	Osi-72	1.88	3.37	2.87	0.57	0.17	0.49	0.63	0.48	0.45	Osi-72: HCC827-sg-#1 vs HCC827-sg-ctrl P=0.007921											Osi-72	3.39	2.98	2.46	0.25	0.13	0.23	0.24	0.67	0.16		Osi-72	2.39	2.77	3.2	0.99	0.17	0.97	1.98	0.63	0.9
	Base-line	1	0.91	1.12	0.24	0.61	0.53	0.6	0.72	0.46	Baseline: H1975-sg-#2 vs H1975-sg-ctrl P=0.011333											Base-line	1	0.59	0.66	0.51	0.93	0.11	0.25	0.87	0.73		Base-line	1	0.35	1.4	0.57	0.19	0.85	0.29	0.53	0.33
	Osi-72	2.06	1.94	3.18	0.38	0.49	0.46	0.11	0.26	0.27	Osi-72: H1975-sg-#2 vs H1975-sg-ctrl P=0.007736											Osi-72	1.4	2.05	3.61	0.99	0.92	0.84	0.71	0.67	0.03		Osi-72	1.77	2.79	2.87	0.33	0.58	0.13	0.67	0.93	0.73
											Baseline: HCC827-sg-#2 vs HCC827-sg-ctrl P=0.012543
											Osi-72: HCC827-sg-#2 vs HCC827-sg-ctrl P=0.005419
	c										Baseline: H1975-sg-#1 vs H1975-sg-ctrl P=0.015628
		sg-ctrl			sg-#1			sg-#2			Osi-72: H1975-sg-#1 vs H1975-sg-ctrl P=0.000177												sg-ctrl			sg-#1			sg-#2					sg-ctrl			sg-#1			sg-#2
	Base-line	1	0.97	1.2	0.68	0.33	0.19	0.75	0.68	0.43	Baseline: HCC827-sg-#1 vs HCC827-sg-ctrl P=0.009816											Base-line	1	0.6	0.83	0.35	0.66	0.53	0.98	0.31	0.4		Base-line	1	0.34	1.57	0.99	0.66	0.15	0.37	0.31	0.8
	Osi-72	2.76	2.35	2.83	0.62	0.5	0.6	0.61	0.3	0.53	Osi-72: HCC827-sg-#1 vs HCC827-sg-ctrl P=0.011080											Osi-72	3.13	1.98	2.43	0.29	0.83	0.27	0.25	0.93	0.87		Osi-72	2.39	2.77	2.46	0.99	0.87	0.27	0.24	0.63	0.16
	Base-line	1	0.96	1.03	0.14	0.56	0.48	0.62	0.5	0.36	Baseline: H1975-sg-#2 vs H1975-sg-ctrl P=0.022589											Base-line	1	0.57	1.37	0.57	0.92	0.81	0.95	0.47	0.39		Base-line	1	0.59	0.66	0.17	0.92	0.11	0.95	0.87	0.03
	Osi-72	1.77	2.42	3.24	0.66	0.55	0.47	0.34	0.3	0.36	Osi-72: H1975-sg-#2 vs H1975-sg-ctrl P=0.000251											Osi-72	2.14	2.08	2.91	0.99	0.92	0.4	0.67	0.33	0.66		Osi-72	1.77	2.05	3.87	0.33	0.58	0.84	0.71	0.63	0.39
											Baseline: HCC827-sg-#2 vs HCC827-sg-ctrl P=0.002943
											Osi-72: HCC827-sg-#2 vs HCC827-sg-ctrl P=0.007306
	d										Baseline: H1975-sg-#1 vs H1975-sg-ctrl P=0.014253
		sg-ctrl			sg-#1			sg-#2			Osi-72: H1975-sg-#1 vs H1975-sg-ctrl P=0.002602												sg-ctrl			sg-#1			sg-#2					sg-ctrl			sg-#1			sg-#2
	Base-line	1	0.99	1.27	0.62	0.73	0.5	0.33	0.57	0.46	Baseline: HCC827-sg-#1 vs HCC827-sg-ctrl P=0.003117											Base-line	1	1	0.83	0.35	0.69	0.16	0.98	0.69	0.8		Base-line	1	1.2	1.57	0.99	0.69	0.56	0.98	0.31	0.4
	Osi-72	1.87	1.72	2.37	0.65	0.55	0.3	0.35	0.64	0.45	Osi-72: HCC827-sg-#1 vs HCC827-sg-ctrl P=0.004326											Osi-72	3.13	1.98	2.46	0.61	0.83	0.93	0.29	0.67	0.16		Osi-72	2.39	2.77	3.2	0.99	0.17	0.93	0.98	0.93	0.9
	Base-line	1	1.08	1.14	0.23	0.39	0.57	0.38	0.43	0.55	Baseline: H1975-sg-#2 vs H1975-sg-ctrl P=0.005301											Base-line	1	0.59	1.03	0.17	0.56	0.85	0.98	0.47	0.33		Base-line	1	0.59	0.66	0.57	0.56	0.85	0.25	0.53	0.06
	Osi-72	2.54	1.72	1.96	0.43	0.74	0.44	0.63	0.31	0.37	Osi-72: H1975-sg-#2 vs H1975-sg-ctrl P=0.002149											Osi-72	1.4	2.05	2.87	0.29	0.17	0.13	0.67	0.63	0.73		Osi-72	1.4	2.05	3.87	0.33	0.58	0.13	0.67	0.63	0.33
											Baseline: HCC827-sg-#2 vs HCC827-sg-ctrl P=0.000664
											Osi-72: HCC827-sg-#2 vs HCC827-sg-ctrl P=0.003370
	e										Baseline: H1975-sg-#1 vs H1975-sg-ctrl P=0.007467
		sg-ctrl			sg-#1			sg-#2			Osi-72: H1975-sg-#1 vs H1975-sg-ctrl P=0.000087												sg-ctrl			sg-#1			sg-#2					sg-ctrl			sg-#1			sg-#2
	Base-line	1	0.88	1.07	0.66	0.61	0.72	0.73	0.71	0.51	Baseline: HCC827-sg-#1 vs HCC827-sg-ctrl P=0.004117											Base-line	1	0.6	1.57	0.31	0.66	0.16	0.37	0.69	0.4		Base-line	1	1.34	0.83	0.37	0.66	0.15	0.71	0.35	0.8
	Osi-72	2.05	1.93	2.13	0.64	0.4	0.42	0.57	0.42	0.22	Osi-72: HCC827-sg-#1 vs HCC827-sg-ctrl P=0.000009											Osi-72	2.76	2.98	2.46	0.25	0.83	0.93	0.24	0.67	0.16		Osi-72	3.13	1.98	2.77	0.61	0.83	0.27	0.93	0.93	0.9
	Base-line	1	1.19	1.03	0.68	0.47	0.49	0.59	0.63	0.43	Baseline: H1975-sg-#2 vs H1975-sg-ctrl P=0.020400											Base-line	1	0.59	1.4	0.17	0.92	0.48	0.62	0.87	0.73		Base-line	1	0.35	1.4	0.57	0.19	0.81	0.29	0.53	0.39
	Osi-72	2.3	2.17	2.14	0.53	0.46	0.4	0.66	0.35	0.48	Osi-72: H1975-sg-#2 vs H1975-sg-ctrl P=0.000152											Osi-72	1.77	2.08	3.61	0.99	0.92	0.84	0.67	0.67	0.03		Osi-72	1.4	2.79	3.61	1.03	0.92	0.84	0.71	0.67	0.73
											Baseline: HCC827-sg-#2 vs HCC827-sg-ctrl P=0.003519
											Osi-72: HCC827-sg-#2 vs HCC827-sg-ctrl P=0.000076
	Experiment #1																Experiment #2															Experiment #3
	f
		sg-ctrl				sg-#1				sg-#2								sg-ctrl				sg-#1				sg-#2							sg-ctrl				sg-#1				sg-#2
	0 hrs	0.0134	0.0185	0.0112	0.0105	0.0096	0.0098	0.0104	0.0121	0.0056	0.0131	0.0077	0.0096				0 hrs	0.0141	0.0178	0.0109	0.0112	0.0089	0.0105	0.0097	0.0115	0.0063	0.0128	0.0084	0.0103			0 hrs	0.0137	0.0182	0.0106	0.0116	0.0091	0.0101	0.0093	0.0127	0.0058	0.0134	0.0073	0.0091
	24 hrs	0.0239	0.0181	0.0277	0.0228	0.0084	0.008	0.0008	0.0078	0.0098	0.0048	0.0071	0.0063				24 hrs	0.0224	0.019	0.0268	0.0219	0.0079	0.009	0.0015	0.0085	0.0091	0.006	0.008	0.0071			24 hrs	0.0241	0.0175	0.0271	0.0236	0.0087	0.0086	0.0012	0.0071	0.0104	0.0054	0.0067	0.0055
	72 hrs	0.0331	0.0304	0.0369	0.0407	0.0096	0.0107	0.0104	0.0082	0.0076	0.0065	0.0091	0.0057				72 hrs	0.0325	0.0297	0.0362	0.0398	0.0101	0.0112	0.0111	0.009	0.0083	0.007	0.0088	0.0064			72 hrs	0.0329	0.0312	0.0355	0.0403	0.0104	0.0101	0.0115	0.0088	0.0069	0.0052	0.0094	0.0059
	0 hrs	0.0123	0.0094	0.0126	0.0122	0.0065	0.0093	0.0108	0.0057	0.0093	0.0137	0.0062	0.0069				0 hrs	0.0118	0.0101	0.0119	0.0115	0.007	0.01	0.0099	0.0065	0.01	0.0129	0.0071	0.0075			0 hrs	0.0129	0.0087	0.0133	0.0128	0.0058	0.0095	0.0113	0.006	0.0086	0.0142	0.0067	0.0066
	24 hrs	0.0178	0.0132	0.019	0.0136	0.0065	0.0073	0.0103	0.009	0.0072	0.0082	0.0063	0.0095				24 hrs	0.0183	0.0127	0.0195	0.0129	0.0078	0.008	0.0096	0.0096	0.0075	0.0095	0.0072	0.0088			24 hrs	0.017	0.0135	0.0182	0.0142	0.0053	0.0081	0.0108	0.0093	0.0078	0.0079	0.0055	0.0099
	72 hrs	0.0271	0.028	0.0273	0.0249	0.0055	0.0122	0.0082	0.0072	0.0077	0.0087	0.0058	0.0079				72 hrs	0.0264	0.0275	0.0266	0.0242	0.006	0.0115	0.009	0.008	0.0081	0.0094	0.0065	0.0083			72 hrs	0.0268	0.0278	0.028	0.0256	0.0062	0.0119	0.0075	0.0069	0.0073	0.0076	0.0063	0.0086
	Experiment #1																													Experiment #2
	g
		sg-ctrl									sg-#1									sg-#2											sg-ctrl									sg-#1									sg-#2
	0 hrs	1	1.17	1.06	1.12	1.08	1.11	1.03	1.04	1.18	0.41	0.27	0.45	0.4	0.36	0.35	0.3	0.44	0.39	0.04	0.21	0.31	0.04	0.18	0.29	0.23	0.31	0.5		0 hrs	1	1.67	1.56	1.52	1.48	1.51	1.43	1.44	1.58	0.81	0.67	0.85	0.8	0.76	0.75	0.7	0.84	0.79	0.44
	24 hrs	1.16	1.5	1.41	2.03	1.9	1.22	1.64	1.61	1.83	0.48	0.23	0.39	0.32	0.33	0.45	0.53	0.26	0.46	0.32	0.41	0.43	0.44	0.29	0.62	0.6	0.12	0.2		24 hrs	1.56	1.9	2.01	2.43	2.3	1.62	2.04	2.01	2.23	0.88	0.63	0.79	0.72	0.73	0.85	0.93	0.66	0.86	0.72
	72 hrs	2.99	5.18	3	4.28	5.41	3.78	1.82	3.76	4.51	0.47	0.4	0.5	0.13	0.43	0.14	0.58	0.63	0.43	0.1	0.33	0.05	0.19	0.21	0.26	0.35	0.2	0.6		72 hrs	3.39	5.78	3.6	4.88	6.01	4.38	2.42	4.36	5.11	0.87	0.8	0.9	0.53	0.83	0.54	0.98	1.03	0.83	0.5
	0 hrs	1	0.92	1.01	0.9	1.35	1.02	1.08	1.12	0.81	0.35	0.18	0.33	0.44	0.18	0.18	0.27	0.27	0.28	0.41	0.3	0.47	0.14	0.5	0.32	0.2	0.54	0.41		0 hrs	1	1.32	1.41	1.3	1.75	1.42	1.48	1.52	1.21	0.75	0.58	0.73	0.84	0.58	0.58	0.67	0.67	0.68	0.81
	24 hrs	1.81	1.09	2.07	1.48	1.05	0.91	1.06	1.43	1.01	0.18	0.36	0.35	0.36	0.37	0.19	0.26	0.38	0.28	0.63	0.5	0.37	0.61	0.2	0.69	0.35	0.48	0.37		24 hrs	2.21	1.49	2.67	1.98	1.55	1.31	1.46	1.83	1.41	0.58	0.76	0.75	0.76	0.77	0.59	0.66	0.78	0.68	1.03
	72 hrs	1.16	2.54	2.8	2.81	1.94	1.79	0.88	2.79	1.88	0.29	0.55	0.31	0.24	0.28	0.49	0.35	0.36	0.39	0.3	0.4	0.69	0.43	0.16	0.09	0.38	0.72	0.67		72 hrs	1.56	3.14	3.4	3.41	2.54	2.39	1.48	3.39	2.48	0.69	0.95	0.71	0.64	0.68	0.89	0.75	0.76	0.79	0.7
	h
		sg-ctrl									sg-#1									sg-#2
	H1975	33.74	32.18	22.04	22.21	23.82	29.45	18.03	32.3	34.27	12.58	14.2	12.06	17.63	18.4	10.08	11.45	13.93	11.57	16.45	12.81	10.88	22.41	16.45	17.75	11.34	16.66	13.09
	HCC827	21.96	18.7	12.35	24.15	20.4	18.08	20.7	22.75	20.13	15.07	10.74	8.97	9.89	12.23	12.66	8.17	9.16	10.39	19	11.63	5.73	10.26	9.21	13.85	13.3	6	10.25
	Experiment #1																Experiment #2															Experiment #3
	i
		sg-ctrl				sg-#1				sg-#2								sg-ctrl				sg-#1				sg-#2							sg-ctrl				sg-#1				sg-#2
	H1975	1.37	1	1.15	0.46	0.4	0.18	0.4	0.24	0.23	0.34	0.48	0.43				H1975	1.33	1.07	1.12	0.51	0.45	0.23	0.45	0.29	0.28	0.39	0.43	0.48			H1975	1.4	0.94	1.17	0.55	0.38	0.21	0.42	0.21	0.25	0.29	0.53	0.38
	HCC827	1	0.94	1.09	1.02	0.26	0.09	0.29	0.3	0.31	0.22	0.18	0.23				HCC827	1	0.97	1.05	1.07	0.33	0.16	0.34	0.35	0.36	0.29	0.25	0.28			HCC827	1	0.89	1.12	0.98	0.2	0.14	0.25	0.28	0.27	0.18	0.13	0.17
	Experiment #1																													Experiment #2
	j
		sg-ctrl									sg-#1									sg-#2											sg-ctrl									sg-#1									sg-#2
	H1975	1	1.1	0.96	1	0.99	0.96	0.98	1	1.26	0.43	0.32	0.62	0.4	0.52	0.42	0.35	0.41	0.35	0.58	0.51	0.43	0.28	0.33	0.33	0.36	0.43	0.28		H1975	1	1.05	0.51	1.45	0.54	0.51	0.53	0.55	0.81	0.88	0.77	1.07	0.85	0.97	0.87	0.8	0.86	0.8	1.03
	HCC827	1	0.84	0.86	1.07	0.95	0.93	0.82	0.89	0.95	0.33	0.41	0.13	0.5	0.17	0.51	0.28	0.43	0.31	0.18	0.14	0.18	0.22	0.31	0.3	0.27	0.17	0.26		HCC827	1	0.39	0.41	0.62	0.5	0.48	0.37	0.44	0.5	0.78	0.86	0.58	0.95	0.62	0.96	0.73	0.88	0.76	0.63
	Experiment #1																													Experiment #2
	k
		sg-ctrl 0			sg-#1 0			sg-#2 0			sg-ctrl 72			sg-#1 72			sg-#2 72														sg-ctrl 0			sg-#1 0			sg-#2 0			sg-ctrl 72			sg-#1 72			sg-#2 72
	0	89.3176	78.0842	69.9301	72.1029	85.6213	60.0695	49.6356	54.7951	49.6204	130.398	135.009	131.06	29.247	30.6316	28.0759	32.1536	35.6931	34.4711											0	68.7639	85.8749	79.0939	62.7845	63.9322	64.8911	76.5565	73.8148	59.7807	131.579	159.128	143.508	44.2035	31.8136	38.635	43.1237	42.613	30.4807
	10	78.6613	70.5747	73.7084	62.1357	80.3557	76.5775	48.5515	57.7759	54.2903	113.707	120.922	132.127	26.4223	28.027	25.4489	31.6373	36.1999	38.3014											10	88.9173	85.6465	80.2351	76.199	78.3725	73.5526	80.312	73.9729	63.9752	135.673	140.524	149.023	34.3777	12.9275	49.7734	37.5094	34.2	45.2196
	20	84.6486	77.4889	73.2144	58.1678	67.0219	76.0172	53.401	55.0044	66.5418	90.0088	122.804	128.995	26.2555	24.3653	23.4031	32.7025	33.3609	44.1181											20	55.4196	79.292	97.2101	59.4879	76.4331	65.3107	70.5399	76.5099	66.0294	148.89	129.819	163.977	65.5277	61.0578	34.8922	44.0509	40.4461	31.5005
	30	22.1462	24.7204	26.2386	17.5547	18.7457	17.8283	20.1878	23.2253	17.5031	34.699	38.3983	35.1336	9.22209	9.5671	9.75083	13.1561	21.5811	12.5228											30	15.3674	19.3081	12.201	19.0686	7.15769	23.7053	20.3591	22.0196	17.809	22.7159	35.0056	27.6529	19.7223	17.5494	14.261	20.4673	19.6959	22.5248
	40	23.8731	25.4435	27.6372	17.6898	19.5874	19.1166	20.749	24.4943	18.2516	48.7051	45.9862	49.5347	9.42692	9.50944	8.29974	11.2733	19.8659	10.577											40	30.9677	24.3882	28.1501	16.5315	32.0177	36.9719	21.2225	21.4403	26.3626	29.1758	32.4003	29.8797	19.3978	19.2212	18.8872	22.3668	22.0063	20.4013
	50	27.6735	27.8784	29.1811	16.6634	17.8135	17.1069	13.9069	22.8123	22.8328	52.5633	57.2474	55.1754	9.70758	10.0827	9.88894	12.1029	13.9751	8.14448											50	20.9633	17.567	23.7697	20.5394	20.9442	15.1521	19.5806	20.6758	24.7959	26.3366	37.4335	29.2903	11.924	16.1302	14.5502	26.141	17.9851	18.6508
	60	170.992	142.562	162.173	108.139	127.089	125.683	114.144	117.718	117.177	262.259	277.439	270.244	59.2928	61.0576	45.7505	78.3606	105.904	87.041											60	160.099	151.126	165.471	105.055	156.537	152.433	182.165	138.881	199.484	240.938	220.175	280.018	73.8329	69.6081	78.5209	155.226	107.678	143.484
	70	164.169	174.915	149.682	130.567	135.254	137.851	118.053	116.35	109.407	283.788	299.858	277.826	62.1515	49.9104	62.1686	95.8183	72.2466	70.6122											70	163.027	147.437	114.223	159.557	122.447	125.559	138.414	191.6	162.05	227.246	255.959	292.572	65.6408	71.1945	74.9976	123.359	156.438	147.456
	80	166.439	151.464	159.444	130.029	120.638	127.69	110.397	114.451	117.447	282.485	304.266	286.865	62.4594	51.1856	63.0015	64.6701	79.5622	72.0174											80	141.156	163.406	133.265	155.598	154.368	107.22	170.418	159.857	132.769	203.417	257.545	277.344	72.3178	54.1129	56.4628	132.012	155.198	124.504
	90	8.71251	7.12335	9.66392	9.72505	8.58378	8.78183	7.3579	10.2374	10.6488	7.91303	8.09457	8.87709	9.50146	8.77328	8.59791	6.81229	5.51919	10.5573											90	6.98098	6.09498	4.62355	6.27689	3.37048	6.25802	2.39036	7.00833	3.48249	8.52607	7.17332	8.17315	2.73719	5.6712	2.39571	10.4793	2.48652	6.54445
	100	8.51479	7.48762	8.6264	8.52638	9.01258	8.5117	8.60728	7.76307	7.85767	8.77965	8.06519	7.83659	8.98979	9.09894	7.702	8.84678	7.9768	8.46247											100	7.70996	8.00463	6.72426	4.47769	4.42425	5.02674	7.12121	1.65866	4.64154	6.84769	5.48444	8.36542	1.92788	3.88534	3.5902	9.6753	3.40777	5.1447
	110	8.34878	7.40392	7.83649	8.7951	9.32029	8.24392	7.68214	7.85808	12.3266	8.71649	8.35609	7.14384	9.09222	7.60811	8.24026	5.57435	7.6599	6.27911											110	9.54635	2.53533	2.2817	3.63775	5.8492	5.317	6.55835	9.99631	6.79181	8.65793	7.31163	9.44458	3.93398	3.36717	3.32494	8.34371	1.04124	5.60348
	l
		sg-ctrl									sg-#1									sg-#2											sg-ctrl									sg-#1									sg-#2
	Base-line	89.3176	78.0842	69.9301	78.6613	70.5747	73.7084	84.6486	77.4889	73.2144	72.1029	85.6213	60.0695	62.1357	80.3557	76.5775	58.1678	67.0219	76.0172	49.6356	54.7951	49.6204	48.5515	57.7759	54.2903	53.401	55.0044	66.5418		Base-line	68.7639	85.8749	79.0939	88.9173	85.6465	80.2351	55.4196	79.292	97.2101	62.7845	63.9322	64.8911	76.199	78.3725	73.5526	59.4879	76.4331	65.3107	76.5565
	Osi-72 hrs	130.398	135.009	131.06	113.707	120.922	132.127	90.0088	122.804	128.995	29.247	30.6316	28.0759	26.4223	28.027	25.4489	26.2555	24.3653	23.4031	32.1536	35.6931	34.4711	31.6373	36.1999	38.3014	32.7025	33.3609	44.1181		Osi-72 hrs	131.579	159.128	143.508	135.673	140.524	149.023	148.89	129.819	163.977	44.2035	31.8136	38.635	34.3777	12.9275	49.7734	65.5277	61.0578	34.8922	43.1237
	m
		sg-ctrl									sg-#1									sg-#2											sg-ctrl									sg-#1									sg-#2
	Base-line	170.992	142.562	162.173	164.169	174.915	149.682	166.439	151.464	159.444	108.139	127.089	125.683	130.567	135.254	137.851	130.029	120.638	127.69	114.144	117.718	117.177	118.053	116.35	109.407	110.397	114.451	117.447		Base-line	160.099	151.126	165.471	163.027	147.437	114.223	141.156	163.406	133.265	105.055	156.537	152.433	159.557	122.447	125.559	155.598	154.368	107.22	182.165
	Osi-72 hrs	262.259	277.439	270.244	283.788	299.858	277.826	282.485	304.266	286.865	59.2928	61.0576	45.7505	62.1515	49.9104	62.1686	62.4594	51.1856	63.0015	78.3606	105.904	87.041	95.8183	72.2466	70.6122	64.6701	79.5622	72.0174		Osi-72 hrs	240.938	220.175	280.018	227.246	255.959	292.572	203.417	257.545	277.344	73.8329	69.6081	78.5209	65.6408	71.1945	74.9976	72.3178	54.1129	56.4628	155.226
	n
		sg-ctrl									sg-#1									sg-#2											sg-ctrl									sg-#1									sg-#2
	Base-line	22.1462	24.7204	26.2386	22.1462	24.7204	26.2386	27.6735	27.8784	29.1811	17.5547	18.7457	17.8283	17.6898	19.5874	19.1166	16.6634	17.8135	17.1069	20.1878	23.2253	17.5031	20.749	24.4943	18.2516	13.9069	22.8123	22.8328		Base-line	15.3674	19.3081	12.201	30.9677	24.3882	28.1501	20.9633	17.567	23.7697	19.0686	7.15769	23.7053	16.5315	32.0177	36.9719	20.5394	20.9442	15.1521	20.3591
	Osi-72 hrs	34.699	38.3983	35.1336	48.7051	45.9862	49.5347	52.5633	57.2474	55.1754	9.22209	9.5671	9.75083	9.42692	9.50944	8.29974	9.70758	10.0827	9.88894	13.1561	21.5811	12.5228	11.2733	19.8659	10.577	12.1029	13.9751	8.14448		Osi-72 hrs	22.7159	35.0056	27.6529	29.1758	32.4003	29.8797	26.3366	37.4335	29.2903	19.7223	17.5494	14.261	19.3978	19.2212	18.8872	11.924	16.1302	14.5502	20.4673
	Experiment #1																													Experiment #2
	o
		sg-ctrl 0			sg-#1 0			sg-#2 0			sg-ctrl 72			sg-#1 72			sg-#2 72														sg-ctrl 0			sg-#1 0			sg-#2 0			sg-ctrl 72			sg-#1 72			sg-#2 72
	0	70.9614	88.6067	79.8057	65.052	60.925	65.9578	75.8896	71.7406	62.1145	128.215	154.183	141.13	42.6494	28.2051	41.1463	72.0683	60.4512	60.8367											0	72.2634	87.0047	77.2037	66.948	63.819	67.2508	74.2896	69.5406	64.3145	125.815	151.783	138.93	45.3494	30.6051	43.5463	70.3683	57.8512	62.4367
	10	85.4703	85.4285	84.5902	75.6039	75.1179	73.4429	78.8666	71.4943	65.5147	134.011	136.173	146.707	34.9327	16.4831	46.1285	65.6131	57.3751	66.6651											10	87.0704	82.9285	82.1902	77.9039	77.5178	75.8429	76.3666	73.9943	67.0147	132.411	133.673	144.307	36.4327	18.9831	47.6285	63.2131	54.9751	64.2651
	20	56.5248	76.7374	98.766	60.7336	73.3783	68.908	68.0848	75.0099	64.4748	146.802	126.864	161.521	68.0622	62.0027	34.3571	76.4997	62.9345	68.9452											20	54.0248	78.2374	96.266	62.2336	75.0783	70.408	70.5848	77.5099	66.9748	148.302	129.364	163.021	70.5622	59.5027	36.6571	78.9997	60.4345	66.4452
	30	17.3632	21.8532	14.7562	16.5134	3.7031	21.8503	16.8046	18.4644	14.3547	21.2709	33.45	30.0977	16.0671	14.2997	10.3108	19.4493	16.1409	18.9694											30	19.7632	23.3532	16.2562	18.0134	5.5031	23.4503	18.3046	20.9644	12.8547	23.7709	31.95	32.5977	18.0671	16.7997	12.8108	21.9493	14.6409	20.4694
	40	28.5229	20.8331	25.5951	12.9765	28.0626	32.4165	18.6676	17.8852	22.8076	31.7308	28.8453	26.3242	15.8421	15.2208	14.3321	17.8117	18.4507	16.8462											40	30.0229	22.2331	27.9951	14.4765	30.5626	30.9165	20.1676	19.3852	24.2076	33.2308	26.8453	28.8242	17.3421	17.7208	17.8321	19.3117	20.9507	18.3462
	50	19.4084	13.012	19.2146	16.9844	16.4891	11.597	15.025	16.1205	20.2405	23.7813	32.8785	25.7347	7.36841	12.0746	9.99494	22.5858	13.4896	14.0953											50	21.4084	14.512	21.2146	18.4844	18.9891	13.997	13.525	14.6205	22.7405	25.2813	30.8785	27.2347	9.86841	10.5746	11.4949	24.0858	15.9896	16.5953
	60	156.544	155.682	161.916	101.5	152.982	148.878	178.61	134.327	195.929	236.383	215.619	276.463	70.2774	65.0525	74.9654	152.721	104.123	139.929											60	158.944	157.082	159.916	99.9995	150.482	144.878	176.11	130.827	197.429	232.883	211.619	272.463	72.7774	67.5525	72.4654	150.221	106.623	137.429
	70	160.572	150.988	110.668	156.001	118.891	129.556	134.859	187.044	160.5	224.687	251.404	295.017	62.0853	67.6389	71.4421	119.805	152.883	143.901											70	158.172	148.488	112.168	158.501	120.391	127.056	132.359	189.544	162	222.187	249.005	293.517	64.5853	69.1389	73.9421	117.305	150.382	141.401
	80	142.659	167.956	137.82	159.153	157.923	108.776	173.974	161.413	135.324	207.472	259.101	281.9	75.7633	58.5587	60.9085	137.457	151.644	128.004											80	140.159	165.456	139.321	161.653	159.423	110.276	175.474	163.912	133.824	205.972	257.601	279.4	77.2632	56.0587	62.4085	135.957	149.144	130.504
	90	7.53648	7.65056	8.17911	7.83142	6.92604	7.81331	6.94594	11.5634	4.0379	12.0815	10.7288	11.7286	6.29274	9.22674	3.95125	14.0348	6.04106	10.0999											90	9.03648	9.15056	10.1791	9.33142	8.42604	9.31331	8.44594	13.0634	6.5379	14.0815	12.2288	13.7286	8.79274	11.7267	5.45125	16.5348	8.54106	12.5999
	100	9.26551	10.5602	10.2798	8.03319	8.97978	9.58227	10.6763	5.21419	8.64204	9.84816	8.98592	11.8669	5.48234	7.4398	7.14466	13.7298	6.96129	9.69816											100	11.7655	12.0602	12.7798	10.0332	12.4798	11.5823	8.17632	7.71419	10.142	11.3482	10.4859	13.3669	9.98234	9.9398	9.64466	15.2298	10.4613	11.1982
	110	11.1019	6.09035	5.83672	7.19279	9.40424	8.87205	10.1134	13.5518	9.34628	11.2124	9.86611	11.9991	7.48745	6.92063	6.87841	13.8972	4.59678	9.15795											110	13.6019	9.59035	9.33672	9.69279	13.0042	12.372	8.61339	17.0518	11.8463	13.7124	11.3661	14.4991	9.98745	10.4206	10.3784	15.3972	8.09678	11.6579
	p
		sg-ctrl									sg-#1									sg-#2											sg-ctrl									sg-#1									sg-#2
	Base-line	70.9614	88.6067	79.8057	85.4703	85.4285	84.5902	56.5248	76.7374	98.766	65.052	60.925	65.9578	75.6039	75.1179	73.4429	60.7336	73.3783	68.908	75.8896	71.7406	62.1145	78.8666	71.4943	65.5147	68.0848	75.0099	64.4748		Base-line	72.2634	87.0047	77.2037	87.0704	82.9285	82.1902	54.0248	78.2374	96.266	66.948	63.819	67.2508	77.9039	77.5178	75.8429	62.2336	75.0783	70.408	74.2896
	Osi-72 hrs	128.215	154.183	141.13	134.011	136.173	146.707	146.802	126.864	161.521	42.6494	28.2051	41.1463	34.9327	16.4831	46.1285	68.0622	62.0027	34.3571	72.0683	60.4512	60.8367	65.6131	57.3751	66.6651	76.4997	62.9345	68.9452		Osi-72 hrs	125.815	151.783	138.93	132.411	133.673	144.307	148.302	129.364	163.021	45.3494	30.6051	43.5463	36.4327	18.9831	47.6285	70.5622	59.5027	36.6571	70.3683
	q
		sg-ctrl									sg-#1									sg-#2											sg-ctrl									sg-#1									sg-#2
	Base-line	156.544	155.682	161.916	160.572	150.988	110.668	142.659	167.956	137.82	101.5	152.982	148.878	156.001	118.891	129.556	159.153	157.923	108.776	178.61	134.327	195.929	134.859	187.044	160.5	173.974	161.413	135.324		Base-line	158.944	157.082	159.916	158.172	148.488	112.168	140.159	165.456	139.321	99.9995	150.482	144.878	158.501	120.391	127.056	161.653	159.423	110.276	176.11
	Osi-72 hrs	236.383	215.619	276.463	224.687	251.404	295.017	207.472	259.101	281.9	70.2774	65.0525	74.9654	62.0853	67.6389	71.4421	75.7633	58.5587	60.9085	152.721	104.123	139.929	119.805	152.883	143.901	137.457	151.644	128.004		Osi-72 hrs	232.883	211.619	272.463	222.187	249.005	293.517	205.972	257.601	279.4	72.7774	67.5525	72.4654	64.5853	69.1389	73.9421	77.2632	56.0587	62.4085	150.221
	r
		sg-ctrl									sg-#1									sg-#2											sg-ctrl									sg-#1									sg-#2
	Base-line	17.3632	21.8532	14.7562	28.5229	20.8331	25.5951	19.4084	13.012	19.2146	16.5134	3.7031	21.8503	12.9765	28.0626	32.4165	16.9844	16.4891	11.597	16.8046	18.4644	14.3547	18.6676	17.8852	22.8076	15.025	16.1205	20.2405		Base-line	19.7632	23.3532	16.2562	30.0229	22.2331	27.9951	21.4084	14.512	21.2146	18.0134	5.5031	23.4503	14.4765	30.5626	30.9165	18.4844	18.9891	13.997	18.3046
	Osi-72 hrs	21.2709	33.45	30.0977	31.7308	28.8453	26.3242	23.7813	32.8785	25.7347	16.0671	14.2997	10.3108	15.8421	15.2208	14.3321	7.36841	12.0746	9.99494	19.4493	16.1409	18.9694	17.8117	18.4507	16.8462	22.5858	13.4896	14.0953		Osi-72 hrs	23.7709	31.95	32.5977	33.2308	26.8453	28.8242	25.2813	30.8785	27.2347	18.0671	16.7997	12.8108	17.3421	17.7208	17.8321	9.86841	10.5746	11.4949	21.9493
[truncated: 36 more columns]

## Sheet: Fig. 6
	Experiment #1																				Experiment #2																				Experiment #3
	a
		H1975									HCC827											H1975									HCC827											H1975
		sg-ctrl			sg-#1			sg-#2			sg-ctrl			sg-#1			sg-#2					sg-ctrl			sg-#1			sg-#2			sg-ctrl			sg-#1			sg-#2					sg-ctrl			sg-#1			sg-#2
	0	1.08	0.88	0.99	0.99	1.19	1.06	0.96	1.08	1.25	1.18	1.17	1.16	1.26	1	1.24	1.01	0.99	0.94		0	1.45	1.08	1.23	1.32	1.64	1.45	1.41	1.45	1.5	1.63	1.57	1.6	1.71	1.45	1.69	1.46	1.44	1.39		0	1.28	1.13	1.24	1.29	1.64	1.21	1.36	1.52
	24	0.33	0.32	0.29	0.11	0.25	0.31	0.23	0.32	0.34	0.5	0.23	0.3	0.12	0.26	0.37	0.19	0.25	0.28		24	0.78	0.77	0.74	0.56	0.7	0.76	0.68	0.77	0.79	0.95	0.68	0.75	0.57	0.71	0.82	0.64	0.7	0.73		24	0.78	0.77	0.74	0.56	0.7	0.76	0.68	0.77
	48	0.38	0.34	0.39	0.05	0.11	0.07	0.05	0.11	0.08	0.25	0.42	0.31	0.05	0.03	0.07	0.07	0.06	0.09		48	0.83	0.79	0.84	0.5	0.56	0.52	0.5	0.56	0.53	0.7	0.87	0.76	0.5	0.48	0.52	0.52	0.51	0.54		48	0.83	0.79	0.84	0.5	0.56	0.52	0.5	0.56
	Experiment #1											Experiment #2											Experiment #3
	c H1975											c H1975											c H1975
		sg-ctrl			sg-#1			sg-#2					sg-ctrl			sg-#1			sg-#2					sg-ctrl			sg-#1			sg-#2
	0 hrs	1.02	1.14	1.67	1.28	1.22	1.37	1.02	1.35	1.85		0 hrs	1.67	0.89	1.42	1.75	0.97	1.12	1.57	2.1	2.09		0 hrs	0.77	1.64	0.97	1.83	1.55	1.42	1.25	1.88	2.55
	24 hrs	31.52	34.25	37.03	62	54.54	57.11	54.7	44.54	47.89		24 hrs	32.77	33.5	38.28	65.25	56.79	53.86	58.95	46.79	45.64		24 hrs	34.02	37.75	36.78	64	57.29	60.86	57.45	47.29	52.64
	72 hrs	18.29	12.45	15.32	92.2	87.65	89.32	84.6	90.22	92.33		72 hrs	12.04	18.7	17.07	96.45	91.9	85.07	87.85	96.47	88.08		72 hrs	19.54	13.2	16.32	95.45	90.2	91.87	85.15	91.77	93.88
	c HCC827											c HCC827											c HCC827
		sg-ctrl			sg-#1			sg-#2					sg-ctrl			sg-#1			sg-#2					sg-ctrl			sg-#1			sg-#2
	0 hrs	1.23	1.04	1.24	1.33	1.41	1.55	1.46	2.22	1.05		0 hrs	1.27	1.59	1.12	1.53	1.67	0.82	0.47	0.79	2.3		0 hrs	1.57	1.34	1.12	0.32	1.72	0.92	1.99	2.45	1.3
	24 hrs	35	37.21	29.76	43.32	42.11	47.93	64	45.67	56.32		24 hrs	30.27	30	41.28	58.75	51.24	59.36	50.75	40.99	50.14		24 hrs	29.27	35.25	33.78	60.25	50.04	56.36	51.25	42.99	44.14
	72 hrs	22.3	18.65	17.11	92.3	77.89	83.98	98.7	90.34	87.98		72 hrs	23.54	6.2	10.07	87.95	83.4	92.57	79.85	83.7	96.58		72 hrs	14.79	11.2	18.57	88.95	82.4	85.87	80.15	86.77	90.88
	Experiment #1														Experiment #2														Experiment #3
	e
		H1975						HCC827								H1975						HCC827								H1975						HCC827
		sg-ctrl			sg-#1			sg-ctrl			sg-#1					sg-ctrl			sg-#1			sg-ctrl			sg-#1					sg-ctrl			sg-#1			sg-ctrl			sg-#1
	1	19	17	15	20	18	20	19	17	19	16	21	21		1	20.9	18.7	16.5	22	19.8	22	20.9	18.7	20.9	17.6	23.1	23.1		1	17.1	15.3	13.5	18	16.2	18	17.1	15.3	17.1	14.4	18.9	18.9
	2	17	14	14	17	17	21	18	17	17	15	19	18		2	18.7	15.4	15.4	18.7	18.7	23.1	19.8	18.7	18.7	16.5	20.9	19.8		2	15.3	12.6	12.6	15.3	15.3	18.9	16.2	15.3	15.3	13.5	17.1	16.2
	3	17	15	15	18	18	18	21	18	17	15	20	17		3	18.7	16.5	16.5	19.8	19.8	19.8	23.1	19.8	18.7	16.5	22	18.7		3	15.3	13.5	13.5	16.2	16.2	16.2	18.9	16.2	15.3	13.5	18	15.3
	4	19	17	19	19	17	14	25	22	19	14	17	17		4	20.9	18.7	20.9	20.9	18.7	15.4	27.5	24.2	20.9	15.4	18.7	18.7		4	17.1	15.3	17.1	17.1	15.3	12.6	22.5	19.8	17.1	12.6	15.3	15.3
	5	25	24	27	21	17	16	31	28	24	14	14	15		5	27.5	26.4	29.7	23.1	18.7	17.6	34.1	30.8	26.4	15.4	15.4	16.5		5	22.5	21.6	24.3	18.9	15.3	14.4	27.9	25.2	21.6	12.6	12.6	13.5
	6	39	35	37	21	17	14	39	36	27	14	12	13		6	42.9	38.5	40.7	23.1	18.7	15.4	42.9	39.6	29.7	15.4	13.2	14.3		6	35.1	31.5	33.3	18.9	15.3	12.6	35.1	32.4	24.3	12.6	10.8	11.7
	7	48	44	38	21	18	15	43	41	29	13	12	11		7	52.8	48.4	41.8	23.1	19.8	16.5	47.3	45.1	31.9	14.3	13.2	12.1		7	43.2	39.6	34.2	18.9	16.2	13.5	38.7	36.9	26.1	11.7	10.8	9.9
	8	60	54	41	23	19	15	48	47	32	13	12	10		8	66	59.4	45.1	25.3	20.9	16.5	52.8	51.7	35.2	14.3	13.2	11		8	54	48.6	36.9	20.7	17.1	13.5	43.2	42.3	28.8	11.7	10.8	9
	g H1975
		DMSO					OSI					KO+DMSO					KO+OSI
	5	100	106	95	102	93	103	96	95	99	94	108	111	101	125	97	89	107	120	104	86
	10	185	191	175	198	294	79	121	94	80	68	144	237	194	73	169	90	76	121	89	141
	15	290	597	353	551	392	103	121	103	96	115	202	174	209	296	142	84	94	86	26	113
	20	553	436	611	633	603	175	172	147	254	121	190	226	165	138	369	110	78	76	87	46
	25	737	635	484	616	758	231	236	82	212	205	401	324	272	302	505	128	88	139	24	22
	30	1040	941	1136	939	922	329	293	261	340	223	625	513	480	326	542	165	140	102	59	55
	35	1576	1226	1540	1454	1295	356	353	408	337	412	623	769	682	384	851	133	223	149	110	52
	40	1782	1663	1710	1193	1316	401	328	379	738	527	747	1032	851	814	903	155	192	120	95	27
	g HCC827
		DMSO					OSI					KO+DMSO					KO+OSI
	5	99	132	92	103	104	103	71	110	111	101	114	117	95	121	102	97	106	101	127	103
	10	124	175	205	176	164	82	117	124	36	104	133	171	171	97	2	42	94	82	51	91
	15	125	321	235	311	234	50	153	94	120	105	297	242	410	399	223	97	72	75	57	115
	20	256	402	202	491	292	103	151	152	163	138	294	349	438	331	193	77	92	97	76	85
	25	586	608	592	343	600	198	239	195	311	202	454	299	673	648	643	115	90	82	101	86
	30	796	760	626	774	588	272	198	318	294	355	699	674	708	785	1041	92	96	106	99	151
	35	778	842	1145	1286	1013	359	327	356	363	308	845	905	795	842	814	98	78	125	115	135
	40	1159	1059	1261	1432	1329	293	369	331	415	617	1067	1197	1498	1085	1254	95	64	109	97	111
	h H1975					h HCC827
	H1975		HCC827			H1975		HCC827
	DMSO	OSI	KO+DMSO	KO+OSI		DMSO	OSI	KO+DMSO	KO+OSI
	1.61	0.39	1.17	0.07		1.26	0.68	1.21	0.16
	1.55	0.53	0.81	0.1		1.19	0.35	1.34	0.14
	1.38	0.36	0.96	0.12		1.26	0.53	1.36	0.08
	1.49	0.34	0.77	0.14		1.29	0.45	1.31	0.1
	1.34	0.46	0.84	0.05		1.56	0.31	1.16	0.09
	j												k
		DMSO					OSI							E					M
	5	106	104	120	99	96	114	110	110	92	113		D0	56.1	47.2	43.7	52.1	52.1	40	48.9	54.2	45.8	45.3
	10	331	247	300	251	218	118	54	69	62	32		D40	96.1	97.2	90.1	89.6	93.9	0.68	1.02	0.87	0.95	1.08
	15	355	611	291	206	261	125	53	111	90	96
	20	437	687	488	598	629	192	142	195	144	171
	25	678	829	632	608	678	204	195	220	168	164
	30	1124	841	789	943	1121	279	231	291	267	234
	35	1303	1455	1339	1158	1579	326	268	530	345	523
	40	1641	1654	1432	1356	1881	429	351	632	541	436
[truncated: 10 more columns]

## Sheet: Fig. 7
		Experiment #1																					Experiment #2													Experiment #3
	h SDHB																				h SDHB														h SDHB
		DMSO			Osi			ES			Osi+ES											DMSO			Osi			ES			Osi+ES					DMSO			Osi			ES			Osi+ES
	Base-line	1	0.84	0.79	1.1	0.83	0.95	1.29	0.95	0.7	1.05	0.55	0.82	Baseline H1975 Osi+ES/Osi P=0.403389							Base-line	0.78	0.9	0.55	1.15	0.79	1.22	1.02	1.22	0.43	1.32	0.5	0.55		Base-line	0.88	0.75	0.98	0.85	1.06	0.68	1.21	0.72	0.97	0.73	0.32	0.59
	72 hrs	1.31	1.08	0.94	3.21	2.56	3.11	0.31	0.24	0.25	0.39	0.22	0.21	Osi-72 h H1975 Osi+ES/Osi P=0.403389							72 hrs	1.58	0.81	0.67	2.94	2.29	2.84	0.04	0.51	0.52	0.16	0.49	0.48		72 hrs	1.56	1.35	1.21	3.48	2.83	3.38	0.58	0.01	0.22	0.62	0.45	0.46
	Base-line	1.18	0.8	0.95	0.91	1.08	0.96	0.86	1.05	0.87	0.85	1.12	1.04	Baseline HCC827 Osi+ES/Osi P=0.842952							Base-line	1.41	0.53	0.68	1.18	1.35	0.69	0.59	0.78	0.6	1.12	1.39	0.77		Base-line	1.45	0.57	1.22	0.64	0.81	1.23	1.13	1.32	1.14	0.58	0.85	1.31
	72 hrs	0.99	1.15	0.72	3.05	2.67	2.98	0.45	0.34	0.35	0.33	0.37	0.29	Osi-72 h HCC827 Osi+ES/Osi P=0.000027							72 hrs	0.72	1.42	0.95	3.32	2.4	3.25	0.2	0.61	0.08	0.6	0.1	0.56		72 hrs	1.26	0.88	0.45	2.78	2.94	2.71	0.72	0.07	0.6	0.56	0.64	0.02
	h UQCRFS1																				h UQCRFS1														h UQCRFS1
		DMSO			Osi			ES			Osi+ES											DMSO			Osi			ES			Osi+ES					DMSO			Osi			ES			Osi+ES
	Base-line	1	0.79	1.32	1.32	1.12	0.79	0.98	1.06	1.07	0.95	1.04	0.89	Baseline H1975 Osi+ES/Osi P=0.507685							Base-line	1.27	0.77	1.04	1.37	0.56	0.72	1.56	1.18	0.47	1.28	0.79	1.09		Base-line	0.74	1.11	1.06	1.33	0.56	0.89	1.03	0.68	0.67	0.78	0.28	0.75
	72 hrs	1.05	1.14	1.08	2.05	1.98	2.04	0.21	0.18	0.32	0.22	0.16	0.2	Osi-72 h H1975 Osi+ES/Osi P<<0.000001							72 hrs	1.07	1.31	0.71	3.46	2.33	3.39	0.07	0.27	0.13	0.17	0.25	0.44		72 hrs	1.04	1.03	0.67	3.29	2.79	3.33	0.57	0.51	0.12	0.43	0.02	0.24
	Base-line	1	1.12	1.12	1.21	1.03	1.13	1.26	1.05	1.23	1.18	1.1	0.85	Baseline HCC827 Osi+ES/Osi P=0.515227							Base-line	1.41	0.97	0.69	1.16	1.05	0.77	0.83	0.88	0.85	1.05	0.95	1.27		Base-line	1.02	0.75	0.72	0.81	1.35	0.82	0.77	1.17	0.62	0.88	1.29	1.21
	72 hrs	0.97	1.06	0.97	2.56	1.98	2.34	0.13	0.22	0.17	0.16	0.09	0.12	Osi-72 h HCC827 Osi+ES/Osi P=0.000218							72 hrs	0.76	1.38	0.99	3.28	2.41	3.21	0.22	0.31	0.28	0.06	0.31	0.52		72 hrs	1.24	1.17	0.45	3.08	2.64	2.75	0.33	0.07	0.07	0.33	0.1	0.22
	h Lip-DLAT/DLST																				h Lip-DLAT/DLST														h Lip-DLAT/DLST
		DMSO			Osi			ES			Osi+ES											DMSO			Osi			ES			Osi+ES					DMSO			Osi			ES			Osi+ES
	Base-line	1	0.99	1.19	1.03	0.88	1.43	0.69	1.22	1.21	1.44	1.01	1.14	Baseline H1975 Osi+ES/Osi P=0.708820							Base-line	1.23	1.09	0.82	1.29	1.1	0.72	1.26	0.87	0.93	1.07	0.82	0.89		Base-line	0.88	0.59	0.76	0.83	0.77	0.99	1.02	0.99	0.4	1.32	0.77	0.55
	72 hrs	1.48	1.46	1.12	3.21	2.43	2.89	0.23	0.22	0.27	0.21	0.198	0.26	Osi-72 h H1975 Osi+ES/Osi P=0.000322							72 hrs	1.58	1.11	0.92	2.98	2.83	3.14	0.58	0.49	0.48	0.62	0.19	0.47		72 hrs	1.56	1.33	1.19	3.44	2.83	3.07	0.33	0.03	0.58	0.61	0.49	0.98
	Base-line	0.81	1.12	0.94	0.87	0.96	0.83	0.92	0.98	1	1.04	0.98	1.02	Baseline HCC827 Osi+ES/Osi P=0.040147							Base-line	1.11	0.97	1.21	1.09	0.79	1.19	0.94	1.27	1.1	0.95	1.04	1.11		Base-line	1.41	0.83	1.28	1.18	1.33	0.69	0.89	1.32	1.15	0.85	0.82	1.33
	72 hrs	0.97	1.06	0.97	3.44	3.05	2.76	0.23	0.26	0.33	0.25	0.21	0.19	Osi-72 h HCC827 Osi+ES/Osi P=0.000132							72 hrs	0.96	1.42	0.99	3.19	2.74	3.26	0.19	0.61	0.62	0.06	0.34	0.56		72 hrs	0.76	1.38	0.75	3.32	2.93	3.21	0.68	0.31	0.57	0.3	0.64	0.01
	I H1975														I HCC827
		DMSO			Osi			ES			Osi+ES					DMSO			Osi			ES			Osi+ES
	0	107.106	102.424	103.486	116.889	131.783	146.465	64.1265	78.085	68.1651	54.1972	55.1002	51.7933		0	97.8462	96.9365	98.0336	130.214	138.028	126.602	61.3603	63.716	59.0956	55.7636	54.5193	47.4431
	10	100.345	97.7231	97.4622	95.6843	117.862	115.551	55.4756	57.5824	63.9781	54.354	36.2958	50.8118		10	64.3803	81.2042	85.572	124.303	119.382	149.659	73.2883	63.9992	43.2896	50.6719	37.9353	50.7895
	20	95.995	87.9032	97.9887	144.11	118.315	149.876	54.5288	75.8386	71.7178	46.5651	61.134	59.3987		20	77.4276	78.471	82.641	122.071	133.373	65.9628	45.877	70.7135	84.5515	58.4704	52.1712	46.5962
	30	14.671	29.0931	24.6354	39.7869	56.1319	38.0644	9.51527	9.84119	12.266	5.35393	10.7687	7.09108		30	15.9448	17.2157	20.7778	43.4728	35.8113	47.5018	12.812	13.2323	10.4983	10.6139	7.93577	11.2743
	40	23.535	17.2831	15.7984	47.9197	33.2793	38.096	16.684	16.0875	12.1323	9.55754	12.4306	8.99933		40	16.245	21.0049	17.81	45.9794	48.2307	43.3469	10.3743	8.89851	11.2797	9.0152	5.82416	9.91581
	50	25.3407	22.9705	22.5567	42.9681	57.6259	65.2095	11.0855	8.69762	13.2824	10.5223	13.3097	6.65207		50	16.8426	12.622	13.4196	33.556	45.9279	50.5881	8.8128	9.11482	12.1005	8.03829	8.93996	9.62884
	60	211.783	198.368	187.912	303.902	266.704	274.238	146.856	102.561	172.839	130.936	157.891	104.507		60	186.085	148.631	189.084	259.225	329.419	265.889	141.466	121.237	90.9608	102.529	91.8604	76.5177
	70	215.348	195.579	192.038	316.451	273.2	292.077	136.069	168.574	150.076	148.298	133.78	174.066		70	126.085	165.819	165.518	235.531	316.263	347.905	116.434	101.586	112.224	81.3504	82.814	112.88
	80	189.727	196.439	166.286	296.917	270.484	317.116	119.111	148.988	131.025	137.805	108.575	122.667		80	157.329	151.005	174.858	278.147	272.554	266.87	125.011	125.261	114.33	97.6729	79.3469	109.019
	90	7.74893	7.33544	6.58829	12.5948	11.2955	12.8874	6.19214	8.10255	5.96963	6.35941	5.44294	5.42581		90	9.71314	6.57442	9.13524	10.6938	8.08967	10.1365	4.79734	6.24399	6.37854	2.6926	4.44964	5.94848
	100	9.95517	7.11142	7.71824	12.6114	6.45266	9.52174	10.1016	7.17972	11.1527	5.5401	7.74961	8.02096		100	7.24015	6.88284	9.30061	8.58102	8.55562	11.013	7.12343	7.41023	3.70438	6.17904	6.7912	3.67023
	110	8.59385	7.82309	10.9695	10.1812	10.4833	11.5719	6.79212	4.40893	9.60481	6.88652	4.15271	3.26259		110	6.74566	8.19147	6.79984	10.6037	7.6991	3.55701	4.38117	5.48757	3.4024	6.25584	4.55941	5.16236
	j H1975
		DMSO									Osi									ES									Osi+ES
	H1975	107.106	102.424	103.486	100.345	97.7231	97.4622	95.995	87.9032	97.9887	116.889	131.783	146.465	95.6843	117.862	115.551	144.11	118.315	149.876	64.1265	78.085	68.1651	55.4756	57.5824	63.9781	54.5288	75.8386	71.7178	54.1972	55.1002	51.7933	54.354	36.2958	50.8118	46.5651	61.134	59.3987
	HCC827	97.8462	96.9365	98.0336	64.3803	81.2042	85.572	77.4276	78.471	82.641	130.214	138.028	126.602	124.303	119.382	149.659	122.071	133.373	65.9628	61.3603	63.716	59.0956	73.2883	63.9992	43.2896	45.877	70.7135	84.5515	55.7636	54.5193	47.4431	50.6719	37.9353	50.7895	58.4704	52.1712	46.5962
	j H1975
		DMSO									Osi									ES									Osi+ES
	H1975	211.783	198.368	187.912	215.348	195.579	192.038	189.727	196.439	166.286	303.902	266.704	274.238	316.451	273.2	292.077	296.917	270.484	317.116	146.856	102.561	172.839	136.069	168.574	150.076	119.111	148.988	131.025	130.936	157.891	104.507	148.298	133.78	174.066	137.805	108.575	122.667
	HCC827	186.085	148.631	189.084	126.085	165.819	165.518	157.329	151.005	174.858	279.225	329.419	265.889	195.531	316.263	347.905	278.147	272.554	266.87	141.466	121.237	90.9608	116.434	101.586	112.224	125.011	125.261	114.33	102.529	91.8604	76.5177	81.3504	82.814	112.88	97.6729	79.3469	109.019

## Sheet: Fig. 8
	e H1975
		DMSO					OSI					OSI+ES
	5	24.5	18.42	18.86	20.48	19.38	21.41	21.87	25.04	26.82	19.52	23.57	18.86	24.43	20.34	21.12
	10	23.78	21.33	23.8	21.89	21.38	19.53	20.25	24.59	19.36	21.01	19.7	19.85	19.32	20.13	21.35
	15	17.7	24.87	23.54	20.55	24.45	21.82	24.56	18.26	26.6	18.68	21.22	22.56	20.97	26.17	24.51
	20	22.69	24.25	23.65	27.83	26.56	26.59	25.59	24.56	23.85	22.83	25.97	24.62	27.46	24.96	25.58
	25	22.6	21.51	27.73	27.9	24.29	25.15	24.13	21.32	23.21	24.15	27.89	27.39	24.6	25.36	28.3
	30	28.61	29.51	23.7	24.58	28.52	22.67	27.96	22.88	26.59	24.44	25.08	28.46	27.92	27.77	28.5
	35	23.82	28.17	26.21	29.07	25.14	31.37	27.07	25.42	24.16	28.38	29.04	29.22	28.32	26.68	21.01
	e HCC827
		DMSO					OSI					OSI+ES
	5	22.36	18.65	23.21	19.48	21.21	23.08	20.92	23.18	19.78	25.32	18.83	22.68	20.83	20.97	18.73
	10	25.62	19.41	22.28	20.87	24.01	19.82	22.33	22.85	22.42	26.79	21.47	17.28	26.18	21.19	18.29
	15	22.62	24.02	20.25	27.01	22.37	25.34	23.56	22.34	28.31	23.87	22.27	19.4	20.11	20.48	23.87
	20	23.05	25.22	22.39	24.66	28.2	24.54	28.2	25.8	22.13	24.68	26.13	23.21	21.13	25.48	24.59
	25	27.96	23.97	25.75	22.25	28.56	25.1	24.12	23.48	27.08	21.73	21.98	24.3	26.7	25.29	23.76
	30	24.12	28.48	29.55	27.37	30.83	25.05	25.04	24.85	25.81	24.16	27.25	27.41	28.27	27.88	28.14
	35	24	28.21	28.68	26.67	28.55	28.16	26.68	26.47	24.86	28.8	27.43	29.21	32.94	24.79	32.23
	i
		WT-DMSO					WT-OSI					WT-OSI+ES					KO-DMSO					KO-OSI					KO-OSI+DMSO
	0
	10	0.23	0.26	0.23	0.21	0.03	0.21	0.18	0.19	0.2	0.04	0.22	0.05	0.17	0.15	0.21	0.06	0.21	0.2	0.2	0.24	0.04	0.23	0.2	0.16	0.24	0.19	0.06	0.23	0.17	0.19
	20	0.32	0.66	0.4	0.35	0.42	0.53	0.33	0.29	0.39	0.17	0.12	0.12	0.11	0.07	0.06	0.55	0.22	0.45	0.3	0.57	0.54	0.43	0.15	0.12	0.11	0.06	0.12	0.06	0.11	0.12
	30	1.11	0.88	1.34	0.82	0.9	1.13	0.78	0.54	0.31	0.21	0.17	0.17	0.04	0.04	0.04	0.31	0.83	0.57	1.26	0.84	0.94	0.31	0.24	0.33	0.06	0.24	0.27	0.01	0.05	0.06
	40	2.54	1.96	1.45	1.57	1.75	1.87	1.56	0.86	0.35	0.24	0.15	0.26	0.04	0.02	0.02	1.78	1.58	1.36	1.86	1.74	1.76	0.34	0.33	0.25	0.06	0.46	0.32	0.02	0.07	0.01
	k
		WT-DMSO	WT-OSI	WT-OSI+ES	KO-DMSO	KO-OSI	KO-OSI+DMSO
	41	1
	43	1
	44	1
	44	1
	47	1
	54		1
	52		1
	49		1
	60		0
	60		0
	60			0
	60			0
	60			0
	60			0
	60			0
	42				1
	46				1
	46				1
	49				1
	52				1
	57					1
	60					0
	60					0
	60					0
	60					0
	60						0
	60						0
	60						0
	60						0
	60						0
	l
		WT-DMSO					WT-OSI					WT-OSI+ES					KO-DMSO					KO-OSI					KO-OSI+DMSO
	10	23	25.1	21.5	19.9	21.7	22.2	24.4	21.7	21.7	24.1	20.4	21.6	21.8	19	21	22.8	21.5	20.8	20.5	19.8	21.6	21.2	22.8	19.8	20.8	19.9	20.7	19.4	19.2	21.3
	15	22.4	21.2	20.4	21.3	19.9	20.78	20.02	20.28	21.94	22.3	19.99	21.13	22.13	19.45	19.84	22.7	21.6	20.1	20.5	21.2	21.02	21.54	20.76	19.89	22.46	19.65	20.4	20.76	19.53	20.34
	20	20.7	21.9	19.5	22	19.9	20.63	23.34	18.46	22.58	21.82	23.1	19.22	21.24	19.37	22.42	19.8	19.1	23.8	20.9	20.2	23.59	22.77	24.09	22.69	21.19	21.65	20.74	20.98	21.55	21.31
	25	21.4	20	20.2	20.4	20.2	20.46	22.16	22.91	21.37	21.8	22.53	21.01	22.99	20.78	24.87	20.8	22.1	20.5	19.5	20.8	23.86	22.7	23.96	23.19	23.14	20.81	22.36	21.98	22.01	23.55
	30	21.3	20.1	21.1	20.6	19.9	21.89	21.54	22.06	19.34	20.75	23.73	21.94	23.13	20.72	24.1	22.7	21.3	22	18.4	19.4	23.08	25.57	24.33	25.01	23.42	23.11	23.34	22.35	22.55	22.56
	35	20.7	20.3	20.4	19.4	22	20.79	22.25	21.17	22.39	22.62	24.79	19.94	19.72	23.9	21.43	19.6	21.4	20.1	22.5	20.6	25.5	22.7	23.4	22.6	24.5	23	25.7	22.1	22.1	23
	40	19.3	21.5	20.5	20	20.2	20.15	18.29	20.89	23.27	19.77	21.91	24.21	25.07	26.45	24.56	19.2	19.8	22	19.4	19.3	23.7	22.7	22.5	22.4	20.6	24	25.5	26.1	26	23.4
	45						21.39	21.09	20.18	22.24	22.66	21.17	22.83	25.13	26.85	24.35						22.5	22.4	21.6	20.2	21.6	21.6	22.7	23	27	22.7
	50											24.79	26.74	24.47	23.56	23.83						25.2	26.6	24.3	25.1	23.1	23.2	22.9	24	25.1	24.3
	55											25.74	26.71	23.8	25.21	25.47						24.43	21.52	27.88	23.05	24.53	24.7	22.6	23.4	22.6	25.2
	60											22.98	26.12	21.99	24.36	27.31											24.62	25.1	25.43	26.97	25.49
	p						h
		responder	non-responder				PFS	high	low
	NCOA4-high	17	3				26.6333	0
	NCOA4-low	10	10				19.8	1
							18.9667	0
							18.8	1
							18.2333	1
							16	1
							14.1667	1
							13.2667	1
							13.1667	0
							11.7333	1
							11.4667	0
							10.9667	1
							10.3333	1
							10.1333	0
							10.0667	1
							9.8	1
							7.56667	1
							5.76667	1
							4	1
							3.96667	1
							43.1667		1
							34.4333		1
							32.8667		0
							29.5333		0
							28		1
							27.6667		1
							27.1		1
							25.4333		0
							19.7667		0
							18.5		0
							18.1		0
							17.6333		1
							17.3333		1
							16.9333		1
							15.6667		1
							15.1		1
							13.8333		1
							10.6333		1
							10.5		1
							9.23333		1

## Sheet: Fig. S1
	Experiment #1														Experiment #2														Experiment #3
	d
		H1975-Osi			HCC827-Osi											H1975-Osi			HCC827-Osi											H1975-Osi			HCC827-Osi
	0	1	1	1	1	1	1								0	0.95	1.1	0.85	1.15	1.05	0.9								0	1.1	0.9	1.1	0.9	0.85	1.1
	24	0.11	0.17	0.18	0.21	0.27	0.24								24	0.13	0.15	0.2	0.19	0.25	0.22								24	0.09	0.19	0.16	0.23	0.29	0.26
	72	0.32	0.39	0.44	0.36	0.39	0.31								72	0.34	0.41	0.46	0.38	0.41	0.33								72	0.3	0.37	0.42	0.34	0.37	0.29
	Experiment #1														Experiment #2														Experiment #3
	e
		PC9-DMSO			PC9-Osi			HCC4006-DMSO			HCC4006-Osi					PC9-DMSO			PC9-Osi			HCC4006-DMSO			HCC4006-Osi					PC9-DMSO			PC9-Osi			HCC4006-DMSO			HCC4006-Osi
	0	60.02	61.34	59.53	59.05	57.98	62.11	51.06	49.78	52.31	54.27	52.33	56.12		0	50.25	62.2	57.3	56.9	52.8	67.1	55	52	50.4	59.2	53.2	50.12		0	65	58.3	54.5	60	60.9	60	48.1	47.7	57.5	50	50.3	51
	24	58.79	57.44	61.04	85.62	87.45	89.65	54.52	55.12	49.54	90.5	89.54	84.97		24	63.7	60.35	58.9	90	92.3	94.6	59.5	60.2	54.5	95.4	94.5	89.8		24	55.8	54.4	63	80.5	85.4	87	50.4	50.9	45.5	85.5	85.45	80.2
	72	58.12	60.57	61.22	79.92	74.59	72.11	54.36	51.22	53.47	67.32	66.43	63.22		72	53	55.5	56.2	74.8	79.5	77	59.3	56.2	58.4	72.3	71.4	68.2		72	60.1	65.55	65.25	85	70.6	70.1	49.35	48.15	55.47	65.25	64.5	60.25
		PC9-Osi 72 h vs PC9-Osi 24 h P=0.009						H4006-Osi 72 h vs H4006-Osi 24 h P=0.000426
	f Clv-PARP
		H1975-DMSO			H1975-Osi			HCC827-DMSO			HCC827-Osi					H1975-DMSO			H1975-Osi			HCC827-DMSO			HCC827-Osi					H1975-DMSO			H1975-Osi			HCC827-DMSO			HCC827-Osi
	0	0.02	0.03	0.03	0.03	0.05	0.06	0.06	0.02	0.02	0.05	0.06	0.05		0	0.05	0.01	0.08	0.08	0.07	0.09	0.02	0.05	0.07	0.03	0.09	0.08		0	0.12	0.08	0.01	0.01	0.04	0.08	0.01	0.01	0.01	0.06	0.03	0.09
	24	0.03	0	0.03	1	1.06	1.14	0.03	0.01	0.02	1	1.21	0.86		24	0.08	0.05	0.07	0.97	1.01	1.08	0.01	0.07	0.09	1.04	1.18	0.91		24	0.09	0.09	0.08	0.91	1.03	1.19	0.07	0.03	0.05	0.93	1.15	0.89
	72	0.02	0.01	0.02	0.32	0.35	0.41	0	0.02	0.02	0.27	0.23	0.19		72	0.05	0.04	0.09	0.29	0.39	0.37	0.02	0.08	0.01	0.29	0.25	0.22		72	0.1	0.07	0.05	0.38	0.31	0.45	0.04	0.04	0.01	0.33	0.3	0.17
		H1975-Osi 72 h vs H1975-Osi 24 h P=0.000128						HCC827-Osi 72 h vs HCC827-Osi 24 h P=0.001603
	f Clv-Caspase 3
		H1975-DMSO			H1975-Osi			HCC827-DMSO			HCC827-Osi					H1975-DMSO			H1975-Osi			HCC827-DMSO			HCC827-Osi					H1975-DMSO			H1975-Osi			HCC827-DMSO			HCC827-Osi
	0	0.03	0.07	0.09	0.02	0.02	0.06	0.04	0.08	0.06	0.09	0.06	0.11		0	0.07	0.02	0.03	0.06	0.09	0.01	0.01	0.03	0.09	0.02	0.01	0.05		0	0.12	0.04	0.01	0.03	0.11	0.11	0.07	0.1	0.11	0.1	0.09	0.15
	24	0.03	0.09	0.05	1	1.23	0.87	0.05	0.02	0.08	1	1.34	0.98		24	0.09	0.04	0.08	0.95	1.15	0.8	0.09	0.09	0.03	0.97	1.28	1.02		24	0.08	0.01	0.1	0.92	1.29	0.92	0.11	0.05	0.12	0.93	1.39	0.89
	72	0.12	0.03	0.03	0.78	0.68	0.72	0.02	0.06	0.04	0.66	0.67	0.48		72	0.1	0.07	0.07	0.71	0.61	0.77	0.08	0.04	0.09	0.72	0.6	0.43		72	0.15	0.1	0.1	0.88	0.75	0.65	0.01	0.01	0.1	0.62	0.73	0.54
		H1975-Osi 72 h vs H1975-Osi 24 h P=0.048386						HCC827-Osi 72 h vs HCC827-Osi 24 h P=0.018945
							h p-AKT
								H1975-DMSO			H1975-Osi			HCC827-DMSO			HCC827-Osi
							0	1	1	1	1	1	1	1	1	1	1	1	1
							24	1.05	1.12	0.94	0.07	0.09	0.13	1.11	0.97	1.05	0.11	0.08	0.12
							72	1.12	0.87	0.94	0.06	0.11	0.05	1.06	1.18	0.87	0.05	0.08	0.13
								H1975-Osi 72 h vs H1975-Osi 24 h P=0.09667						HCC827-Osi 72 h vs HCC827-Osi 24 h P=0.1033
							I p-ERK 1/2
								H1975-DMSO			H1975-Osi			HCC827-DMSO			HCC827-Osi
							0	1	1	1	1	1	1	1	1	1	1	1	1
							24	1.1	0.94	1.1	0.12	0.11	0.12	1.06	0.97	1.12	0.08	0.07	0.14
							72	1.08	1.1	0.98	0.15	0.08	0.07	1.06	0.99	1.02	0.11	0.08	0.08
								H1975-Osi 72 h vs H1975-Osi 24 h P=0.36074						HCC827-Osi 72 h vs HCC827-Osi 24 h P=0.795255
							j p-S6
								H1975-DMSO			H1975-Osi			HCC827-DMSO			HCC827-Osi
							0	1	1	1	1	1	1	1	1	1	1	1	1
							24	1.04	0.99	1.04	0.09	0.11	0.13	1.05	1.09	1	0.11	0.04	0.14
							72	1.1	1.04	1.06	0.13	0.09	0.07	1.09	1.09	1.03	0.02	0.11	0.12
								H1975-Osi 72 h vs H1975-Osi 24 h P=0.561438						HCC827-Osi 72 h vs HCC827-Osi 24 h P=0.774313

## Sheet: Fig. S2
	d
		0			24			72			ANOVA
	Phosphate	1.15	1.01	0.83	1.78	1.61	1.55	2.2	2.35	2.29	0.000233
	Pyrophosphate	1.07	0.95	0.96	1.16	1.17	1.13	1.87	2.05	2.07	0.000174
	Orthophosphate	1.2	1.05	0.79	1.13	1.04	0.82	4.82	4.36	3.51	0.001322
	(S)-Malate	1.09	1.01	0.96	0.97	1.27	1.29	2.04	2.12	1.67	0.003015
	(S)-Hydroxydecanoyl-CoA	1	1	1	4.26	2.47	4.29	5.49	4.88	5.04	2.2e-05
	Citric acid	1.6	0.79	0.61	9.77	13.74	6.77	21.84	12.34	14.12	0.00674
	FAD	1.09	0.99	0.92	0.98	1.17	0.77	2.52	2.15	1.93	0.00258
	Phosphoric acid	0.99	0.96	1.05	0.8	0.81	0.85	1.07	0.9	0.92	0.573013
	Succinate	0.74	1.17	1.08	0.86	0.77	0.69	1.63	1.67	1.73	0.00713
	ADP	0.86	1.09	1.05	0.86	1.08	1.85	1.36	1.48	1.49	0.005749
	Decanoyl-CoA	1.09	1.01	0.9	1.2	1.23	0.36	0.86	0.53	0.28	0.066192
	1-Hexadecanol	0.91	0.94	1.15	1.3	0.77	0.76	0.68	0.95	0.7	0.124291
	Palmitaldehyde	1.07	0.88	1.04	1.41	3.14	1.3	0.94	0.74	1.31	0.543846
	f
		0			24			72
	H1975-DMSO	1	0.85	0.98	0.83	1.18	1.14	0.94	1.05	1.26
	H1975-Osi	0.86	1.14	1.09	1.56	2.76	1.55	2.14	2.23	2.65
	HCC827-DMSO	1	1.05	0.95	1.05	1.03	0.88	1.02	0.96	1.02
	HCC827-Osi	0.88	0.78	0.98	2.23	2.45	2.67	3.21	2.76	3.25
	H1975-DMSO	1	1.07	1.18	1.06	1	0.98	1.12	0.84	1.09
	H1975-Osi	0.99	1.04	1.07	3.21	2.45	2.67	3.44	3.76	3.76
	HCC827-DMSO	1	1.13	1.24	1.14	1.06	0.93	1.11	1.21	0.87
	HCC827-Osi	0.93	0.97	1.04	1.56	1.78	2.21	3.45	4.03	3.29
	H1975-DMSO	1	0.82	0.95	1.07	1.17	1.04	1.06	1.2	1.08
	H1975-Osi	1.16	1.23	1.06	2.03	1.67	1.87	2.78	3.02	2.76
	HCC827-DMSO	1	1.11	1.04	1	0.98	1.03	0.99	1.09	0.97
	HCC827-Osi	1.05	0.89	1.07	1.56	1.53	1.87	2.65	2.43	2.87
	H1975-DMSO	1	1.01	0.9	1.05	1.03	0.95	0.98	1.19	0.95
	H1975-Osi	1.2	1.11	1	1.45	1.65	1.98	2.03	2.21	1.97
	HCC827-DMSO	1	1.05	1.02	1.04	1.08	0.97	0.91	0.86	1.01
	HCC827-Osi	0.88	1.03	0.99	1.54	1.48	1.59	2.23	1.89	2.56
	H1975-DMSO	1	0.91	1.11	1.08	0.9	0.94	1.07	1.07	1.02
	H1975-Osi	1.03	1.1	1.05	1.5	1.67	1.73	2.21	1.99	2.54
	HCC827-DMSO	1	1.08	1.09	0.94	0.85	0.9	1.11	1.1	0.73
	HCC827-Osi	0.86	0.92	1.05	1.56	1.66	1.94	2.31	2.21	1.98
	H1975-DMSO	1	1.04	0.99	1.18	1.13	0.98	1.27	1	1.23
	H1975-Osi	0.85	1.08	1.15	1.67	1.54	1.97	2.03	2.11	2.35
	HCC827-DMSO	1	1.04	1.15	1.18	0.99	1.2	1.08	1	1
	HCC827-Osi	1	1.05	1.03	1.78	2.03	1.85	2.34	2.65	2.34

[truncated: 7 more sheets: Fig. S3, Fig. S4, Fig. S5, Fig. S6, Fig. S7, Fig. S8, Fig. S9]
